# Supplementary material for: Growth patterns in children with spinal muscular atrophy
Source: Orphanet J Rare Dis. 2021 Sep 4;16:375. doi: 10.1186/s13023-021-02015-9 (PMC8418717; doi:10.1186/s13023-021-02015-9)
Supplement: Supplementary file 3 — Additional file 3: Table S1. Observed means, SD and percentile distributions for weight, supine length, and BMI-for-age of SMA1 patients. [file 13023_2021_2015_MOESM3_ESM.xlsx]

## Sheet: Sheet1
	Boys length										Girls length										Boys weight										Girls weight										Boys BMI
Age (years)	L	M	S	3rd	10th	25th	50th	75th	90th	97th	L	M	S	3rd	10th	25th	50th	75th	90th	97th	L	M	S	3rd	10th	25th	50th	75th	90th	97th	L	M	S	3rd	10th	25th	50th	75th	90th	97th	L	M	S	3rd	10th	25th	50th	75th	90th
0.167	5.12306	62.6306	0.0532728	54.4177	57.5837	60.1923	62.6306	64.7308	66.4068	67.9059	2.76037	62.1626	0.0476872	56.0757	58.138	60.1036	62.1626	64.108	65.7742	67.349	1.07018	5.62444	0.176491	3.73231	4.3412	4.95197	5.62444	6.2913	6.88727	7.47202	0.535587	5.79499	0.203861	3.77282	4.37345	5.0237	5.79499	6.61718	7.40028	8.21303	0.117841	14.1647	0.105973	11.5775	12.3523	13.1836	14.1647	15.2096	16.2077
0.25	5.12306	63.9486	0.0532728	55.5629	58.7954	61.4589	63.9486	66.0929	67.8042	69.3349	2.76037	63.5886	0.0483874	57.2616	59.4075	61.4506	63.5886	65.6071	67.3347	68.9667	1.07018	5.81294	0.176491	3.8574	4.4867	5.11793	5.81294	6.50216	7.11809	7.72244	0.535587	5.95855	0.203861	3.8793	4.49688	5.16548	5.95855	6.80393	7.60914	8.44482	0.117841	14.0949	0.10705	11.4966	12.2743	13.109	14.0949	15.1457	16.1498
0.333	5.12306	65.2646	0.0532728	56.7063	60.0054	62.7236	65.2646	67.453	69.1995	70.7617	2.76037	65.0062	0.0490868	58.4351	60.6661	62.7879	65.0062	67.0987	68.8884	70.5782	1.07018	6.00127	0.176491	3.98237	4.63205	5.28374	6.00127	6.71281	7.3487	7.97263	0.535587	6.1221	0.203861	3.98578	4.62031	5.30727	6.1221	6.99069	7.818	8.67662	0.117841	14.0252	0.108126	11.416	12.1964	13.0346	14.0252	15.0816	16.0917
0.417	5.12306	66.5747	0.0532728	57.8447	61.21	63.9828	66.5747	68.8071	70.5887	72.1823	2.76037	66.4075	0.0497843	59.5895	61.9067	64.1081	66.4075	68.5746	70.4269	72.1749	1.07018	6.18917	0.176491	4.10706	4.77708	5.44918	6.18917	6.92299	7.5788	8.22226	0.535587	6.28565	0.203861	4.09226	4.74374	5.44905	6.28565	7.17745	8.02685	8.90842	0.117841	13.9554	0.109203	11.3356	12.1187	12.9603	13.9554	15.0173	16.0334
0.5	5.12306	67.8745	0.0532728	58.974	62.405	65.232	67.8745	70.1505	71.9669	73.5915	2.76037	67.7801	0.0504781	60.714	63.1181	65.3995	67.7801	70.022	71.9369	73.7431	1.07018	6.37645	0.176491	4.23133	4.92164	5.61407	6.37645	7.13248	7.80813	8.47106	0.535587	6.4492	0.203861	4.19874	4.86717	5.59083	6.4492	7.3642	8.23571	9.14021	0.117841	13.8856	0.11028	11.2556	12.0412	12.886	13.8856	14.953	15.9749
0.583	5.12306	69.1605	0.0532728	60.0914	63.5874	66.4679	69.1605	71.4796	73.3304	74.9858	2.76037	69.1149	0.0511666	61.8008	64.2919	66.6532	69.1149	71.4312	73.4085	75.2724	1.07018	6.56295	0.176491	4.35509	5.06558	5.77827	6.56295	7.34109	8.0365	8.71882	0.535587	6.61275	0.203861	4.30522	4.9906	5.73262	6.61275	7.55096	8.44457	9.37201	0.117841	13.8159	0.111356	11.1758	11.9639	12.8119	13.8159	14.8886	15.9162
0.667	5.12306	70.4302	0.0532728	61.1946	64.7548	67.6882	70.4302	72.7919	74.6766	76.3625	2.76037	70.4076	0.0518483	62.8466	65.4244	67.8653	70.4076	72.7978	74.8368	76.7579	1.07018	6.74855	0.176491	4.47825	5.20883	5.94167	6.74855	7.54869	8.26376	8.96538	0.535587	6.77631	0.203861	4.4117	5.11404	5.8744	6.77631	7.73771	8.65343	9.6038	0.117841	13.7462	0.112433	11.0964	11.8869	12.738	13.7462	14.8242	15.8575
0.75	5.12306	71.6835	0.0532728	62.2835	65.907	68.8927	71.6835	74.0871	76.0054	77.7213	2.76037	71.6554	0.0525221	63.8494	66.5135	69.0333	71.6554	74.1187	76.2186	78.1962	1.07018	6.93322	0.176491	4.6008	5.35137	6.10426	6.93322	7.75526	8.4899	9.21072	0.535587	6.93986	0.203861	4.51818	5.23747	6.01618	6.93986	7.92447	8.86229	9.8356	0.117841	13.6768	0.113509	11.0174	11.8103	12.6643	13.6768	14.7599	15.7988
0.833	5.12306	72.9222	0.0532728	63.3597	67.0459	70.0831	72.9222	75.3674	77.3188	79.0643	2.76037	72.8563	0.0531866	64.8077	67.5574	70.1553	72.8563	75.3916	77.5516	79.5847	1.07018	7.1171	0.176491	4.72282	5.49331	6.26616	7.1171	7.96095	8.71507	9.45501	0.535587	7.10341	0.203861	4.62466	5.3609	6.15797	7.10341	8.11123	9.07114	10.0674	0.117841	13.6076	0.114586	10.9389	11.734	12.591	13.6076	14.6958	15.7402
0.917	5.12306	74.1491	0.0532728	64.4258	68.174	71.2623	74.1491	76.6355	78.6198	80.3946	2.76037	74.0137	0.0538417	65.725	68.5596	71.2349	74.0137	76.6201	78.8393	80.927	1.07018	7.30045	0.176491	4.84449	5.63482	6.42759	7.30045	8.16603	8.93958	9.69858	0.535587	7.26696	0.203861	4.73114	5.48433	6.29975	7.26696	8.29798	9.28	10.2992	0.117841	13.5388	0.115663	10.8611	11.6583	12.5182	13.5388	14.632	15.6819
1	5.12306	75.3656	0.0532728	65.4827	69.2924	72.4314	75.3656	77.8927	79.9095	81.7135	2.76037	75.133	0.0544872	66.6064	69.5252	72.2772	75.133	77.8095	80.0871	82.2287	1.07018	7.48347	0.176491	4.96594	5.77608	6.58873	7.48347	8.37075	9.16369	9.94172	0.535587	7.43051	0.203861	4.83762	5.60776	6.44154	7.43051	8.48474	9.48886	10.531	0.117841	13.4705	0.116739	10.7838	11.5833	12.446	13.4705	14.5688	15.624
1.083	5.12306	76.5718	0.0532728	66.5308	70.4015	73.5907	76.5718	79.1394	81.1885	83.0214	2.76037	76.2176	0.0551229	67.4551	70.4576	73.2856	76.2176	78.9635	81.2987	83.4934	1.07018	7.66634	0.176491	5.08729	5.91723	6.74974	7.66634	8.57531	9.38763	10.1847	0.535587	7.59406	0.203861	4.9441	5.73119	6.58332	7.59406	8.6715	9.69772	10.7628	0.117841	13.4029	0.117816	10.7074	11.509	12.3744	13.4029	14.5061	15.5667
1.167	5.12306	77.768	0.0532728	67.5701	71.5012	74.7403	77.768	80.3757	82.4568	84.3183	2.76037	77.27	0.0557489	68.2735	71.3592	74.2625	77.27	80.0844	82.4765	84.7237	1.07018	7.84923	0.176491	5.20865	6.05839	6.91075	7.84923	8.77988	9.61158	10.4276	0.535587	7.75762	0.203861	5.05058	5.85463	6.7251	7.75762	8.85825	9.90658	10.9946	0.117841	13.3361	0.118893	10.6319	11.4355	12.3037	13.3361	14.4442	15.5101
1.25	5.12306	78.9528	0.0532728	68.5996	72.5906	75.879	78.9528	81.6002	83.713	85.6029	2.76037	78.2929	0.056365	69.0644	72.2327	75.2107	78.2929	81.1752	83.6234	85.9224	1.07018	8.03221	0.176491	5.33008	6.19963	7.07186	8.03221	8.98456	9.83564	10.6707	0.535587	7.92117	0.203861	5.15706	5.97806	6.86689	7.92117	9.04501	10.1154	11.2264	0.117841	13.2702	0.119969	10.5574	11.363	12.2339	13.2702	14.3831	15.4543
1.333	5.12306	80.1245	0.0532728	69.6176	73.6679	77.005	80.1245	82.8112	84.9554	86.8733	2.76037	79.2906	0.0569717	69.8314	73.082	76.1342	79.2906	82.24	84.7439	87.094	1.07018	8.21533	0.176491	5.45159	6.34096	7.23308	8.21533	9.18938	10.0599	10.914	0.535587	8.08472	0.203861	5.26354	6.10149	7.00867	8.08472	9.23177	10.3243	11.4582	0.117841	13.2052	0.121046	10.4839	11.2915	12.1651	13.2052	14.323	15.3995
1.417	5.12306	81.281	0.0532728	70.6225	74.7312	78.1166	81.281	84.0065	86.1817	88.1272	2.76037	80.2662	0.0575694	70.5777	73.9103	77.0363	80.2662	83.2823	85.8413	88.2421	1.07018	8.3986	0.176491	5.57321	6.48243	7.39445	8.3986	9.39439	10.2843	11.1575	0.535587	8.24827	0.203861	5.37002	6.22492	7.15045	8.24827	9.41852	10.5331	11.69	0.117841	13.1413	0.122123	10.4115	11.2211	12.0974	13.1413	14.264	15.3458
1.5	5.12306	82.4217	0.0532728	71.6136	75.78	79.2128	82.4217	85.1855	87.3911	89.364	2.76037	81.2222	0.0581582	71.3054	74.7197	77.9191	81.2222	84.3044	86.9181	89.3692	1.07018	8.58208	0.176491	5.69496	6.62404	7.55599	8.58208	9.59962	10.509	11.4012	0.535587	8.41182	0.203861	5.4765	6.34835	7.29224	8.41182	9.60528	10.742	11.9218	0.117841	13.0786	0.123199	10.3403	11.1519	12.0308	13.0786	14.2061	15.2933
1.583	5.12306	83.5466	0.0532728	72.5909	76.8142	80.2939	83.5466	86.348	88.5838	90.5836	2.76037	82.1606	0.0587384	72.0163	75.5121	78.7847	82.1606	85.3085	87.9766	90.4774	1.07018	8.76577	0.176491	5.81685	6.76582	7.71771	8.76577	9.80508	10.7339	11.6452	0.535587	8.57538	0.203861	5.58298	6.47178	7.43402	8.57538	9.79204	10.9509	12.1536	0.117841	13.0171	0.124276	10.2702	11.0838	11.9655	13.0171	14.1495	15.242
1.667	5.12306	84.6553	0.0532728	73.5542	77.8335	81.3594	84.6553	87.4939	89.7593	91.7857	2.76037	83.0834	0.0593103	72.7123	76.2895	79.6351	83.0834	86.2966	89.0186	91.569	1.07018	8.94964	0.176491	5.93887	6.90774	7.8796	8.94964	10.0107	10.959	11.8895	0.535587	8.73893	0.203861	5.68946	6.59521	7.5758	8.73893	9.97879	11.1597	12.3854	0.117841	12.9569	0.125353	10.2014	11.017	11.9014	12.9569	14.0941	15.1921
1.75	5.12306	85.7475	0.0532728	74.5033	78.8378	82.4091	85.7475	88.6228	90.9174	92.9699	2.76037	83.9913	0.059874	73.3941	77.0526	80.4709	83.9913	87.2695	90.0451	92.6446	1.07018	9.13368	0.176491	6.061	7.04979	8.04163	9.13368	10.2166	11.1844	12.134	0.535587	8.90248	0.203861	5.79594	6.71865	7.71759	8.90248	10.1655	11.3686	12.6172	0.117841	12.8979	0.126429	10.1339	10.9515	11.8385	12.8979	14.0401	15.1434
1.833	5.12306	86.8233	0.0532728	75.438	79.8268	83.443	86.8233	89.7346	92.0581	94.1363	2.76037	84.8844	0.0604295	74.0618	77.8015	81.2922	84.8844	88.2272	91.0559	93.7042	1.07018	9.31788	0.176491	6.18323	7.19196	8.20381	9.31788	10.4227	11.41	12.3787	0.535587	9.06603	0.203861	5.90242	6.84208	7.85937	9.06603	10.3523	11.5774	12.849	0.117841	12.8403	0.127506	10.0676	10.8872	11.777	12.8403	13.9874	15.0962
1.917	5.12306	87.8824	0.0532728	76.3582	80.8006	84.4609	87.8824	90.8292	93.181	95.2846	2.76037	85.7624	0.0609769	74.7156	78.5361	82.0989	85.7624	89.1694	92.051	94.7476	1.07018	9.50221	0.176491	6.30555	7.33424	8.3661	9.50221	10.6288	11.6357	12.6236	0.535587	9.22959	0.203861	6.0089	6.96551	8.00116	9.22959	10.5391	11.7863	13.0808	0.117841	12.784	0.128583	10.0026	10.8243	11.7168	12.784	13.9361	15.0504
2	5.12306	88.9244	0.0532728	77.2636	81.7587	85.4624	88.9244	91.9062	94.2859	96.4144	2.76037	86.6255	0.061516	75.3553	79.2565	82.891	86.6255	90.0961	93.0301	95.7747	1.07018	9.68665	0.176491	6.42794	7.4766	8.52849	9.68665	10.8352	11.8615	12.8686	0.535587	9.39314	0.203861	6.11538	7.08894	8.14294	9.39314	10.7258	11.9952	13.3125	0.117841	12.7292	0.129659	9.93893	10.7626	11.6579	12.7292	13.8863	15.0061
2.083	5.12306	89.9481	0.0532728	78.153	82.6998	86.4462	89.9481	92.9642	95.3713	97.5243	2.76037	87.473	0.0620468	75.9808	79.9622	83.6682	87.473	91.0068	93.9927	96.7849	1.07018	9.87114	0.176491	6.55037	7.619	8.69092	9.87114	11.0415	12.0875	13.1137	0.535587	9.55669	0.203861	6.22186	7.21238	8.28472	9.55669	10.9126	12.204	13.5443	0.117841	12.6757	0.130736	9.87655	10.7023	11.6004	12.6757	13.8379	14.9632
2.167	5.12306	90.9522	0.0532728	79.0255	83.6231	87.4112	90.9522	94.002	96.4359	98.613	2.76037	88.3046	0.0625693	76.5918	80.6531	84.4299	88.3046	91.901	94.9383	97.7776	1.07018	10.0556	0.176491	6.67278	7.76138	8.85334	10.0556	11.2479	12.3133	13.3588	0.535587	9.72025	0.203861	6.32834	7.33581	8.42651	9.72025	11.0993	12.4129	13.7761	0.117841	12.6236	0.131813	9.8155	10.6434	11.5443	12.6236	13.791	14.922
2.25	5.12306	91.9365	0.0532728	79.8807	84.528	88.3571	91.9365	95.0192	97.4795	99.6802	2.76037	89.1198	0.0630833	77.1881	81.3288	85.1759	89.1198	92.7782	95.8665	98.7522	1.07018	10.24	0.176491	6.79515	7.90371	9.0157	10.24	11.4541	12.5392	13.6038	0.535587	9.8838	0.203861	6.43482	7.45924	8.56829	9.8838	11.2861	12.6217	14.0079	0.117841	12.573	0.132889	9.75578	10.5858	11.4896	12.573	13.7455	14.8823
2.333	5.12306	92.9003	0.0532728	80.7181	85.4142	89.2835	92.9003	96.0155	98.5015	100.725	2.76037	89.9183	0.0635887	77.7694	81.989	85.9059	89.9183	93.638	96.7766	99.7083	1.07018	10.4243	0.176491	6.9174	8.04591	9.1779	10.4243	11.6602	12.7648	13.8485	0.535587	10.0473	0.203861	6.5413	7.58267	8.71007	10.0473	11.4728	12.8306	14.2397	0.117841	12.5238	0.133966	9.69737	10.5296	11.4363	12.5238	13.7016	14.8441
2.417	5.12306	93.844	0.0532728	81.538	86.2818	90.1904	93.844	96.9907	99.502	101.748	2.76037	90.6997	0.0640856	78.3357	82.6336	86.6195	90.6997	94.4801	97.6684	100.645	1.07018	10.6082	0.176491	7.03947	8.1879	9.33986	10.6082	11.866	12.99	14.0929	0.535587	10.2109	0.203861	6.64778	7.7061	8.85186	10.2109	11.6596	13.0394	14.4715	0.117841	12.4761	0.135043	9.64026	10.4747	11.3843	12.4761	13.6592	14.8076
2.5	5.12306	94.7686	0.0532728	82.3414	87.1319	91.079	94.7686	97.9463	100.482	102.751	2.76037	91.464	0.0645737	78.887	83.2624	87.3167	91.464	95.3042	98.5416	101.563	1.07018	10.7918	0.176491	7.1613	8.3296	9.5015	10.7918	12.0713	13.2148	14.3368	0.535587	10.3744	0.203861	6.75426	7.82953	8.99364	10.3744	11.8464	13.2483	14.7033	0.117841	12.4297	0.136119	9.58442	10.4211	11.3337	12.4297	13.6182	14.7725
2.583	5.12306	95.6756	0.0532728	83.1295	87.9658	91.9507	95.6756	98.8838	101.444	103.734	2.76037	92.2112	0.0650533	79.4235	83.8757	87.9977	92.2112	96.1106	99.3963	102.462	1.07018	10.9749	0.176491	7.28284	8.47097	9.66276	10.9749	12.2762	13.4391	14.5801	0.535587	10.538	0.203861	6.86074	7.95296	9.13542	10.538	12.0331	13.4572	14.9351	0.117841	12.3848	0.137196	9.52981	10.3687	11.2844	12.3848	13.5787	14.739
2.667	5.12306	96.5663	0.0532728	83.9034	88.7848	92.8068	96.5663	99.8044	102.388	104.7	2.76037	92.9421	0.0655243	79.9457	84.4741	88.6631	92.9421	96.8997	100.233	103.343	1.07018	11.1576	0.176491	7.40406	8.61196	9.82359	11.1576	12.4805	13.6628	14.8228	0.535587	10.7015	0.203861	6.96722	8.07639	9.27721	10.7015	12.2199	13.666	15.1669	0.117841	12.3411	0.138272	9.47641	10.3177	11.2364	12.3411	13.5406	14.7069
2.75	5.12306	97.4417	0.0532728	84.664	89.5896	93.6481	97.4417	100.709	103.317	105.649	2.76037	93.6578	0.0659874	80.4549	85.0589	89.3141	93.6578	97.6731	101.054	104.206	1.07018	11.3398	0.176491	7.52492	8.75254	9.98395	11.3398	12.6843	13.8858	15.0648	0.535587	10.8651	0.203861	7.0737	8.19983	9.41899	10.8651	12.4066	13.8749	15.3987	0.117841	12.2988	0.139349	9.4242	10.2678	11.1896	12.2988	13.5038	14.6762
2.833	5.12306	98.302	0.0532728	85.4115	90.3806	94.4749	98.302	101.598	104.229	106.582	2.76037	94.3597	0.0664426	80.9522	85.6311	89.9519	94.3597	98.432	101.859	105.054	1.07018	11.5213	0.176491	7.64537	8.89264	10.1438	11.5213	12.8873	14.1081	15.3059	0.535587	11.0287	0.203861	7.18018	8.32326	9.56077	11.0287	12.5934	14.0837	15.6305	0.117841	12.2577	0.140426	9.37313	10.2191	11.1441	12.2577	13.4684	14.647
2.917	5.12306	99.1473	0.0532728	86.1459	91.1578	95.2873	99.1473	102.472	105.125	107.498	2.76037	95.0489	0.0668905	81.4385	86.1918	90.5777	95.0489	99.1776	102.651	105.888	1.07018	11.7021	0.176491	7.76536	9.0322	10.3029	11.7021	13.0895	14.3295	15.5461	0.535587	11.1922	0.203861	7.28666	8.44669	9.70256	11.1922	12.7801	14.2926	15.8623	0.117841	12.2179	0.141503	9.32319	10.1716	11.0997	12.2179	13.4343	14.6192
3	5.12306	99.9777	0.0532728	86.8674	91.9212	96.0853	99.9777	103.33	106.006	108.399	2.76037	95.7266	0.0673315	81.9147	86.742	91.1924	95.7266	99.9111	103.43	106.708	1.07018	11.8821	0.176491	7.88482	9.17116	10.4615	11.8821	13.2909	14.55	15.7853	0.535587	11.3558	0.203861	7.39314	8.57012	9.84434	11.3558	12.9669	14.5015	16.0941	0.117841	12.1793	0.142579	9.27434	10.1252	11.0566	12.1793	13.4015	14.5927
3.083	5.12306	100.793	0.0532728	87.576	92.671	96.869	100.793	104.173	106.87	109.283	2.76037	96.3936	0.0677658	82.3818	87.2825	91.7971	96.3936	100.633	104.198	107.517	1.07018	12.0613	0.176491	8.00371	9.30944	10.6192	12.0613	13.4913	14.7693	16.0233	0.535587	11.5193	0.203861	7.49962	8.69355	9.98613	11.5193	13.1537	14.7103	16.3259	0.117841	12.1419	0.143656	9.22654	10.0798	11.0145	12.1419	13.37	14.5676
3.167	5.12306	101.594	0.0532728	88.2716	93.4071	97.6385	101.594	105	107.719	110.151	2.76037	97.0509	0.0681939	82.8405	87.8143	92.3925	97.0509	101.346	104.954	108.314	1.07018	12.2394	0.176491	8.12194	9.44696	10.7761	12.2394	13.6906	14.9875	16.26	0.535587	11.6829	0.203861	7.6061	8.81699	10.1279	11.6829	13.3404	14.9192	16.5577	0.117841	12.1057	0.144732	9.17977	10.0356	10.9736	12.1057	13.3396	14.5437
3.25	5.12306	102.38	0.0532728	88.9544	94.1296	98.3937	102.38	105.813	108.552	111.003	2.76037	97.6995	0.068616	83.2915	88.3381	92.9797	97.6995	102.049	105.702	109.102	1.07018	12.4165	0.176491	8.23945	9.58364	10.932	12.4165	13.8887	15.2043	16.4952	0.535587	11.8464	0.203861	7.71258	8.94042	10.2697	11.8464	13.5272	15.128	16.7895	0.117841	12.0706	0.145809	9.134	9.99234	10.9337	12.0706	13.3105	14.5211
3.333	5.12306	103.151	0.0532728	89.6246	94.8388	99.135	103.151	106.61	109.37	111.839	2.76037	98.3404	0.0690326	83.7357	88.8548	93.5595	98.3404	102.744	106.441	109.881	1.07018	12.5924	0.176491	8.35617	9.7194	11.0868	12.5924	14.0854	15.4197	16.7289	0.535587	12.01	0.203861	7.81906	9.06385	10.4115	12.01	13.7139	15.3369	17.0213	0.117841	12.0365	0.146886	9.08918	9.95009	10.8948	12.0365	13.2824	14.4997
3.417	5.12306	103.908	0.0532728	90.2822	95.5346	99.8624	103.908	107.392	110.173	112.66	2.76037	98.9747	0.0694442	84.174	89.3655	94.1329	98.9747	103.432	107.173	110.653	1.07018	12.767	0.176491	8.47205	9.85419	11.2406	12.767	14.2808	15.6336	16.9609	0.535587	12.1735	0.203861	7.92554	9.18728	10.5533	12.1735	13.9007	15.5457	17.2531	0.117841	12.0035	0.147962	9.04529	9.90881	10.8569	12.0035	13.2555	14.4794
3.5	5.12306	104.65	0.0532728	90.9271	96.2171	100.576	104.65	108.159	110.96	113.465	2.76037	99.6033	0.0698511	84.6072	89.8709	94.7009	99.6033	104.114	107.899	111.418	1.07018	12.9404	0.176491	8.58706	9.98796	11.3932	12.9404	14.4746	15.8458	17.1912	0.535587	12.3371	0.203861	8.03202	9.31071	10.695	12.3371	14.0874	15.7546	17.4849	0.117841	11.9715	0.149039	9.00232	9.86847	10.8201	11.9715	13.2297	14.4604
3.583	5.12306	105.378	0.0532728	91.5596	96.8864	101.275	105.378	108.912	111.731	114.254	2.76037	100.227	0.0702537	85.0356	90.3715	95.264	100.227	104.791	108.619	112.178	1.07018	13.1123	0.176491	8.70119	10.1207	11.5446	13.1123	14.667	16.0564	17.4196	0.535587	12.5006	0.203861	8.1385	9.43414	10.8368	12.5006	14.2742	15.9634	17.7167	0.117841	11.9405	0.150116	8.96026	9.82907	10.7842	11.9405	13.205	14.4424
3.667	5.12306	106.092	0.0532728	92.1798	97.5426	101.961	106.092	109.649	112.488	115.028	2.76037	100.846	0.0706521	85.4598	90.8679	95.8228	100.846	105.463	109.335	112.933	1.07018	13.2829	0.176491	8.8144	10.2524	11.6948	13.2829	14.8578	16.2653	17.6463	0.535587	12.6642	0.203861	8.24498	9.55757	10.9786	12.6642	14.4609	16.1723	17.9485	0.117841	11.9106	0.151192	8.91908	9.79058	10.7492	11.9106	13.1813	14.4257
3.75	5.12306	106.791	0.0532728	92.7875	98.1857	102.634	106.791	110.372	113.23	115.786	2.76037	101.461	0.0710468	85.8802	91.3605	96.3778	101.461	106.132	110.046	113.684	1.07018	13.4522	0.176491	8.92668	10.383	11.8438	13.4522	15.0471	16.4725	17.8711	0.535587	12.8277	0.203861	8.35146	9.68101	11.1204	12.8277	14.6477	16.3812	18.1803	0.117841	11.8817	0.152269	8.87878	9.75301	10.7152	11.8817	13.1587	14.41
3.833	5.12306	107.476	0.0532728	93.3828	98.8157	103.292	107.476	111.08	113.956	116.529	2.76037	102.073	0.0714379	86.2974	91.85	96.9296	102.073	106.797	110.754	114.431	1.07018	13.6199	0.176491	9.03801	10.5125	11.9915	13.6199	15.2348	16.6779	18.0939	0.535587	12.9913	0.203861	8.45794	9.80444	11.2622	12.9913	14.8345	16.59	18.4121	0.117841	11.8537	0.153346	8.83934	9.71633	10.6821	11.8537	13.1372	14.3955
3.917	5.12306	108.147	0.0532728	93.9656	99.4324	103.937	108.147	111.773	114.668	117.256	2.76037	102.682	0.0718257	86.7113	92.3363	97.4783	102.682	107.459	111.459	115.174	1.07018	13.7862	0.176491	9.14835	10.6408	12.1379	13.7862	15.4208	16.8816	18.3148	0.535587	13.1548	0.203861	8.56442	9.92787	11.404	13.1548	15.0212	16.7989	18.6439	0.117841	11.8267	0.154422	8.80076	9.68053	10.65	11.8267	13.1167	14.3822
4	5.12306	108.804	0.0532728	94.5361	100.036	104.568	108.804	112.452	115.364	117.968	2.76037	103.288	0.0722103	87.1222	92.8197	98.024	103.288	108.117	112.161	115.915	1.07018	13.951	0.176491	9.25769	10.768	12.283	13.951	15.6051	17.0833	18.5337	0.535587	13.3184	0.203861	8.6709	10.0513	11.5457	13.3184	15.208	17.0078	18.8757	0.117841	11.8007	0.155499	8.763	9.64559	10.6188	11.8007	13.0972	14.3699
4.083	5.12306	109.447	0.0532728	95.0947	100.627	105.186	109.447	113.117	116.046	118.665	2.76037	103.891	0.0725917	87.5302	93.3003	98.567	103.891	108.773	112.859	116.653	1.07018	14.1142	0.176491	9.36599	10.894	12.4267	14.1142	15.7876	17.2832	18.7506	0.535587	13.4819	0.203861	8.77738	10.1747	11.6875	13.4819	15.3947	17.2166	19.1074	0.117841	11.7756	0.156576	8.72604	9.61149	10.5884	11.7756	13.0787	14.3587
4.167	5.12306	110.076	0.0532728	95.6414	101.206	105.79	110.076	113.767	116.713	119.347	2.76037	104.491	0.0729702	87.9351	93.7779	99.1071	104.491	109.426	113.555	117.387	1.07018	14.2758	0.176491	9.47321	11.0187	12.5689	14.2758	15.9684	17.481	18.9652	0.535587	13.6455	0.203861	8.88386	10.2982	11.8293	13.6455	15.5815	17.4255	19.3392	0.117841	11.7514	0.157652	8.68984	9.57817	10.5588	11.7514	13.0612	14.3485
4.25	5.12306	110.692	0.0532728	96.1763	101.772	106.382	110.692	114.403	117.365	120.015	2.76037	105.088	0.0733455	88.3368	94.2524	99.644	105.088	110.076	114.247	118.118	1.07018	14.4357	0.176491	9.57932	11.1421	12.7097	14.4357	16.1472	17.6768	19.1776	0.535587	13.809	0.203861	8.99034	10.4216	11.9711	13.809	15.7682	17.6343	19.571	0.117841	11.728	0.158729	8.65437	9.54562	10.5301	11.728	13.0445	14.3392
4.333	5.12306	111.294	0.0532728	96.6996	102.325	106.961	111.294	115.026	118.004	120.668	2.76037	105.681	0.0737176	88.7349	94.7233	100.177	105.681	110.721	114.936	118.845	1.07018	14.5938	0.176491	9.68426	11.2642	12.8489	14.5938	16.3241	17.8705	19.3877	0.535587	13.9726	0.203861	9.09682	10.545	12.1129	13.9726	15.955	17.8432	19.8028	0.117841	11.7054	0.159806	8.61959	9.51377	10.5021	11.7054	13.0288	14.3309
4.417	5.12306	111.883	0.0532728	97.2113	102.867	107.527	111.883	115.634	118.628	121.306	2.76037	106.27	0.0740866	89.1292	95.1904	100.707	106.27	111.363	115.62	119.567	1.07018	14.7501	0.176491	9.78801	11.3848	12.9866	14.7501	16.499	18.0619	19.5954	0.535587	14.1361	0.203861	9.2033	10.6685	12.2547	14.1361	16.1417	18.052	20.0346	0.117841	11.6836	0.160882	8.58546	9.48259	10.4748	11.6836	13.0138	14.3234
4.5	5.12306	112.459	0.0532728	97.7118	103.397	108.08	112.459	116.23	119.239	121.931	2.76037	106.855	0.0744522	89.5195	95.6535	101.232	106.855	112	116.299	120.285	1.07018	14.9046	0.176491	9.89053	11.5041	13.1226	14.9046	16.6718	18.2511	19.8007	0.535587	14.2997	0.203861	9.30978	10.7919	12.3964	14.2997	16.3285	18.2609	20.2664	0.117841	11.6624	0.161959	8.55193	9.45204	10.4481	11.6624	12.9995	14.3168
4.583	5.12306	113.022	0.0532728	98.2013	103.915	108.622	113.022	116.812	119.837	122.542	2.76037	107.435	0.0748145	89.9056	96.1124	101.753	107.435	112.633	116.974	120.998	1.07018	15.0572	0.176491	9.9918	11.6219	13.257	15.0572	16.8425	18.438	20.0034	0.535587	14.4633	0.203861	9.41626	10.9153	12.5382	14.4633	16.5153	18.4698	20.4982	0.117841	11.6419	0.163035	8.51898	9.42208	10.4221	11.6419	12.986	14.3108
4.667	5.12306	113.573	0.0532728	98.6802	104.421	109.152	113.573	117.382	120.421	123.139	2.76037	108.011	0.0751737	90.2879	96.5674	102.27	108.011	113.261	117.644	121.706	1.07018	15.208	0.176491	10.0918	11.7382	13.3897	15.208	17.0111	18.6225	20.2036	0.535587	14.6268	0.203861	9.52274	11.0388	12.68	14.6268	16.702	18.6786	20.73	0.117841	11.622	0.164112	8.48657	9.39268	10.3966	11.622	12.9731	14.3056
4.75	5.12306	114.112	0.0532728	99.1486	104.917	109.67	114.112	117.939	120.992	123.724	2.76037	108.584	0.07553	90.6668	97.0189	102.783	108.584	113.885	118.311	122.41	1.07018	15.3568	0.176491	10.1906	11.8531	13.5207	15.3568	17.1776	18.8048	20.4014	0.535587	14.7904	0.203861	9.62922	11.1622	12.8218	14.7904	16.8888	18.8875	20.9618	0.117841	11.6027	0.165189	8.45467	9.3638	10.3717	11.6027	12.9608	14.3011
4.833	5.12306	114.64	0.0532728	99.6067	105.402	110.176	114.64	118.484	121.552	124.296	2.76037	109.154	0.0758837	91.0424	97.4673	103.294	109.154	114.506	118.973	123.111	1.07018	15.5037	0.176491	10.288	11.9664	13.65	15.5037	17.3419	18.9846	20.5965	0.535587	14.9539	0.203861	9.7357	11.2856	12.9636	14.9539	17.0755	19.0963	21.1936	0.117841	11.5838	0.166266	8.42324	9.3354	10.3472	11.5838	12.949	14.2971
4.917	5.12306	115.155	0.0532728	100.055	105.876	110.672	115.155	119.017	122.098	124.855	2.76037	109.72	0.0762347	91.4147	97.9125	103.801	109.72	115.124	119.633	123.808	1.07018	15.6486	0.176491	10.3842	12.0783	13.7776	15.6486	17.5039	19.1621	20.789	0.535587	15.1174	0.203861	9.84218	11.4091	13.1054	15.1174	17.2623	19.3052	21.4254	0.117841	11.5655	0.167342	8.39223	9.30743	10.3233	11.5655	12.9378	14.2937
5	5.12306	115.66	0.0532728	100.493	106.34	111.157	115.66	119.538	122.633	125.402	2.76037	110.282	0.076583	91.7837	98.3543	104.304	110.282	115.738	120.288	124.501	1.07018	15.7915	0.176491	10.479	12.1886	13.9034	15.7915	17.6638	19.337	20.9788	0.535587	15.281	0.203861	9.94866	11.5325	13.2471	15.281	17.449	19.514	21.6572	0.117841	11.5476	0.168419	8.36162	9.27986	10.2997	11.5476	12.927	14.2908
5.083	5.12306	116.153	0.0532728	100.922	106.793	111.631	116.153	120.048	123.156	125.937	2.76037	110.841	0.0769286	92.1493	98.7928	104.805	110.841	116.349	120.94	125.19	1.07018	15.9324	0.176491	10.5725	12.2973	14.0274	15.9324	17.8214	19.5096	21.166	0.535587	15.4446	0.203861	10.0551	11.6559	13.3889	15.4446	17.6358	19.7229	21.889	0.117841	11.53	0.169495	8.33136	9.25264	10.2765	11.53	12.9166	14.2883
5.167	5.12306	116.636	0.0532728	101.341	107.237	112.095	116.636	120.547	123.668	126.46	2.76037	111.397	0.0772715	92.5114	99.2278	105.301	111.397	116.955	121.588	125.875	1.07018	16.0713	0.176491	10.6647	12.4046	14.1498	16.0713	17.9768	19.6797	21.3506	0.535587	15.6081	0.203861	10.1616	11.7794	13.5307	15.6081	17.8226	19.9318	22.1208	0.117841	11.5128	0.170572	8.30142	9.22574	10.2535	11.5128	12.9066	14.2861
5.25	5.12306	117.109	0.0532728	101.752	107.672	112.55	117.109	121.036	124.17	126.973	2.76037	111.948	0.0776117	92.87	99.6591	105.794	111.948	117.558	122.232	126.556	1.07018	16.2082	0.176491	10.7556	12.5103	14.2703	16.2082	18.13	19.8474	21.5325	0.535587	15.7717	0.203861	10.2681	11.9028	13.6725	15.7717	18.0093	20.1406	22.3526	0.117841	11.4959	0.171649	8.27178	9.19913	10.2309	11.4959	12.8968	14.2843
5.333	5.12306	117.572	0.0532728	102.155	108.098	112.995	117.572	121.514	124.661	127.475	2.76037	112.495	0.0779492	93.2248	100.087	106.283	112.495	118.156	122.871	127.233	1.07018	16.3432	0.176491	10.8452	12.6144	14.3892	16.3432	18.281	20.0127	21.7118	0.535587	15.9352	0.203861	10.3746	12.0262	13.8143	15.9352	18.1961	20.3495	22.5844	0.117841	11.4792	0.172725	8.2424	9.17277	10.2086	11.4792	12.8873	14.2828
5.417	5.12306	118.026	0.0532728	102.549	108.515	113.431	118.026	121.983	125.142	127.967	2.76037	113.039	0.0782838	93.5758	100.51	106.768	113.039	118.75	123.506	127.904	1.07018	16.4762	0.176491	10.9334	12.7171	14.5063	16.4762	18.4297	20.1755	21.8885	0.535587	16.0988	0.203861	10.4811	12.1496	13.9561	16.0988	18.3828	20.5583	22.8162	0.117841	11.4627	0.173802	8.21325	9.14663	10.1864	11.4627	12.878	14.2814
5.5	5.12306	118.47	0.0532728	102.935	108.923	113.858	118.47	122.443	125.613	128.449	2.76037	113.578	0.0786156	93.923	100.93	107.249	113.578	119.339	124.136	128.571	1.07018	16.6072	0.176491	11.0203	12.8182	14.6216	16.6072	18.5762	20.3359	22.0625	0.535587	16.2623	0.203861	10.5875	12.2731	14.0978	16.2623	18.5696	20.7672	23.048	0.117841	11.4464	0.174879	8.18431	9.12069	10.1644	11.4464	12.8689	14.2803
5.583	5.12306	118.906	0.0532728	103.313	109.324	114.276	118.906	122.893	126.075	128.921	2.76037	114.112	0.0789446	94.2662	101.346	107.726	114.112	119.924	124.761	129.233	1.07018	16.7363	0.176491	11.106	12.9179	14.7353	16.7363	18.7207	20.4941	22.2341	0.535587	16.4259	0.203861	10.694	12.3965	14.2396	16.4259	18.7563	20.9761	23.2798	0.117841	11.4302	0.175955	8.15558	9.09493	10.1426	11.4302	12.86	14.2794
5.667	5.12306	119.333	0.0532728	103.684	109.717	114.687	119.333	123.334	126.528	129.384	2.76037	114.642	0.0792706	94.6053	101.757	108.198	114.642	120.504	125.382	129.889	1.07018	16.8636	0.176491	11.1905	13.0161	14.8474	16.8636	18.8631	20.6499	22.4032	0.535587	16.5894	0.203861	10.8005	12.5199	14.3814	16.5894	18.9431	21.1849	23.5116	0.117841	11.4143	0.177032	8.12703	9.06935	10.121	11.4143	12.8512	14.2786
5.75	5.12306	119.752	0.0532728	104.049	110.102	115.09	119.752	123.767	126.972	129.839	2.76037	115.167	0.0795938	94.9404	102.165	108.666	115.167	121.079	125.996	130.54	1.07018	16.9892	0.176491	11.2738	13.113	14.9579	16.9892	19.0035	20.8037	22.57	0.535587	16.753	0.203861	10.907	12.6434	14.5232	16.753	19.1299	21.3938	23.7434	0.117841	11.3984	0.178109	8.09865	9.04392	10.0995	11.3984	12.8426	14.2779
5.833	5.12306	120.163	0.0532728	104.406	110.48	115.485	120.163	124.192	127.408	130.284	2.76037	115.687	0.079914	95.2711	102.567	109.129	115.687	121.648	126.606	131.185	1.07018	17.113	0.176491	11.3559	13.2086	15.0669	17.113	19.142	20.9553	22.7344	0.535587	16.9165	0.203861	11.0135	12.7668	14.665	16.9165	19.3166	21.6026	23.9752	0.117841	11.3827	0.179185	8.07045	9.01865	10.0781	11.3827	12.834	14.2774
5.917	5.12306	120.567	0.0532728	104.757	110.851	115.873	120.567	124.609	127.836	130.722	2.76037	116.202	0.0802312	95.5976	102.965	109.587	116.202	122.213	127.21	131.825	1.07018	17.2351	0.176491	11.437	13.3028	15.1744	17.2351	19.2786	21.1048	22.8967	0.535587	17.0801	0.203861	11.1199	12.8902	14.8068	17.0801	19.5034	21.8115	24.207	0.117841	11.3671	0.180262	8.0424	8.99351	10.0569	11.3671	12.8256	14.277
6	5.12306	120.963	0.0532728	105.101	111.216	116.254	120.963	125.019	128.256	131.152	2.76037	116.712	0.0805455	95.9199	103.359	110.04	116.712	122.772	127.808	132.459	1.07018	17.3555	0.176491	11.5169	13.3958	15.2805	17.3555	19.4133	21.2523	23.0567	0.535587	17.2436	0.203861	11.2264	13.0137	14.9485	17.2436	19.6901	22.0203	24.4387	0.117841	11.3515	0.181339	8.01449	8.9685	10.0358	11.3515	12.8173	14.2766
6.083	5.12306	121.352	0.0532728	105.439	111.573	116.628	121.352	125.421	128.669	131.574	2.76037	117.217	0.080857	96.2383	103.749	110.49	117.217	123.326	128.402	133.088	1.07018	17.4743	0.176491	11.5958	13.4875	15.385	17.4743	19.5462	21.3977	23.2145	0.535587	17.4072	0.203861	11.3329	13.1371	15.0903	17.4072	19.8769	22.2292	24.6705	0.117841	11.3361	0.182415	7.98673	8.94361	10.0147	11.3361	12.809	14.2764
6.167	5.12306	121.735	0.0532728	105.772	111.925	116.996	121.735	125.817	129.075	131.989	2.76037	117.719	0.0811659	96.5529	104.135	110.935	117.719	123.876	128.991	133.711	1.07018	17.5917	0.176491	11.6736	13.578	15.4884	17.5917	19.6774	21.5414	23.3704	0.535587	17.5707	0.203861	11.4394	13.2605	15.2321	17.5707	20.0636	22.4381	24.9023	0.117841	11.3208	0.183492	7.95911	8.91886	9.99382	11.3208	12.8009	14.2762
6.25	5.12306	122.112	0.0532728	106.099	112.272	117.358	122.112	126.207	129.474	132.397	2.76037	118.216	0.0814723	96.864	104.517	111.376	118.216	124.421	129.575	134.331	1.07018	17.7076	0.176491	11.7505	13.6675	15.5904	17.7076	19.8071	21.6834	23.5244	0.535587	17.7343	0.203861	11.5459	13.384	15.3739	17.7343	20.2504	22.6469	25.1341	0.117841	11.3056	0.184568	7.93166	8.89424	9.97304	11.3056	12.7928	14.2762
6.333	5.12306	122.483	0.0532728	106.421	112.613	117.714	122.483	126.59	129.868	132.8	2.76037	118.709	0.0817765	97.1719	104.896	111.814	118.709	124.963	130.155	134.946	1.07018	17.8222	0.176491	11.8266	13.756	15.6914	17.8222	19.9353	21.8238	23.6767	0.535587	17.8978	0.203861	11.6523	13.5074	15.5157	17.8978	20.4371	22.8558	25.3659	0.117841	11.2905	0.185645	7.90436	8.86977	9.95239	11.2905	12.7849	14.2763
6.417	5.12306	122.849	0.0532728	106.739	112.949	118.066	122.849	126.968	130.255	133.196	2.76037	119.2	0.0820785	97.4768	105.272	112.249	119.2	125.501	130.732	135.557	1.07018	17.9356	0.176491	11.9019	13.8435	15.7912	17.9356	20.0622	21.9626	23.8273	0.535587	18.0614	0.203861	11.7588	13.6308	15.6575	18.0614	20.6239	23.0646	25.5977	0.117841	11.2756	0.186722	7.87724	8.84546	9.93189	11.2756	12.7771	14.2766
6.5	5.12306	123.21	0.0532728	107.053	113.281	118.413	123.21	127.341	130.638	133.587	2.76037	119.686	0.0823783	97.7785	105.644	112.68	119.686	126.036	131.305	136.164	1.07018	18.0479	0.176491	11.9764	13.9302	15.89	18.0479	20.1877	22.1001	23.9765	0.535587	18.2249	0.203861	11.8653	13.7543	15.7993	18.2249	20.8107	23.2735	25.8295	0.117841	11.2607	0.187799	7.85029	8.8213	9.91153	11.2607	12.7694	14.2769
6.583	5.12306	123.566	0.0532728	107.363	113.609	118.756	123.566	127.71	131.016	133.974	2.76037	120.169	0.0826758	98.077	106.013	113.108	120.169	126.567	131.874	136.767	1.07018	18.1591	0.176491	12.0501	14.016	15.9879	18.1591	20.3121	22.2362	24.1242	0.535587	18.3885	0.203861	11.9718	13.8777	15.941	18.3885	20.9974	23.4823	26.0613	0.117841	11.2461	0.188875	7.82352	8.79732	9.89134	11.2461	12.7619	14.2775
6.667	5.12306	123.919	0.0532728	107.669	113.933	119.094	123.919	128.074	131.39	134.356	2.76037	120.649	0.0829713	98.3726	106.379	113.533	120.649	127.094	132.439	137.367	1.07018	18.2692	0.176491	12.1232	14.101	16.0849	18.2692	20.4353	22.3711	24.2705	0.535587	18.5521	0.203861	12.0783	14.0011	16.0828	18.5521	21.1842	23.6912	26.2931	0.117841	11.2316	0.189952	7.79695	8.77352	9.87132	11.2316	12.7546	14.2782
6.75	5.12306	124.267	0.0532728	107.972	114.253	119.429	124.267	128.434	131.76	134.734	2.76037	121.126	0.0832649	98.6655	106.743	113.955	121.126	127.618	133.001	137.963	1.07018	18.3785	0.176491	12.1957	14.1853	16.1811	18.3785	20.5575	22.5049	24.4156	0.535587	18.7156	0.203861	12.1847	14.1245	16.2246	18.7156	21.3709	23.9001	26.5249	0.117841	11.2173	0.191028	7.77057	8.74991	9.85148	11.2173	12.7475	14.2792
6.833	5.12306	124.612	0.0532728	108.271	114.57	119.76	124.612	128.79	132.125	135.108	2.76037	121.599	0.0835563	98.9552	107.103	114.374	121.599	128.138	133.559	138.555	1.07018	18.4868	0.176491	12.2676	14.269	16.2765	18.4868	20.6787	22.6376	24.5596	0.535587	18.8791	0.203861	12.2912	14.248	16.3664	18.8791	21.5577	24.1089	26.7567	0.117841	11.2032	0.192105	7.7444	8.72649	9.83183	11.2032	12.7406	14.2804
6.917	5.12306	124.953	0.0532728	108.567	114.884	120.088	124.953	129.143	132.486	135.477	2.76037	122.069	0.0838456	99.2418	107.46	114.789	122.069	128.655	134.113	139.142	1.07018	18.5943	0.176491	12.339	14.352	16.3712	18.5943	20.799	22.7692	24.7024	0.535587	19.0427	0.203861	12.3977	14.3714	16.5082	19.0427	21.7445	24.3178	26.9885	0.117841	11.1893	0.193182	7.71845	8.70329	9.8124	11.1893	12.7339	14.2818
7	5.12306	125.29	0.0532728	108.861	115.194	120.412	125.29	129.492	132.844	135.844	2.76037	122.534	0.0841326	99.5252	107.814	115.2	122.534	129.167	134.663	139.726	1.07018	18.7011	0.176491	12.4099	14.4344	16.4652	18.7011	20.9185	22.9	24.8443	0.535587	19.2063	0.203861	12.5042	14.4948	16.65	19.2063	21.9312	24.5266	27.2203	0.117841	11.1756	0.194258	7.69272	8.6803	9.79317	11.1756	12.7274	14.2835
7.083	5.12306	125.625	0.0532728	109.151	115.502	120.734	125.625	129.837	133.199	136.206	2.76037	122.996	0.0844173	99.8053	108.164	115.608	122.996	129.676	135.209	140.305	1.07018	18.8073	0.176491	12.4803	14.5163	16.5586	18.8073	21.0372	23.03	24.9853	0.535587	19.3698	0.203861	12.6107	14.6183	16.7917	19.3698	22.118	24.7355	27.4521	0.117841	11.1622	0.195335	7.66722	8.65754	9.77418	11.1622	12.7212	14.2854
7.167	5.12306	125.957	0.0532728	109.44	115.807	121.053	125.957	130.18	133.551	136.566	2.76037	123.454	0.0846998	100.082	108.511	116.013	123.454	130.18	135.75	140.879	1.07018	18.9128	0.176491	12.5503	14.5977	16.6515	18.9128	21.1552	23.1592	25.1255	0.535587	19.5334	0.203861	12.7171	14.7417	16.9335	19.5334	22.3047	24.9444	27.6839	0.117841	11.149	0.196412	7.64196	8.63501	9.75542	11.149	12.7152	14.2877
7.25	5.12306	126.286	0.0532728	109.726	116.109	121.369	126.286	130.52	133.9	136.923	2.76037	123.908	0.0849798	100.355	108.854	116.413	123.908	130.68	136.286	141.449	1.07018	19.0177	0.176491	12.6199	14.6788	16.7439	19.0177	21.2726	23.2877	25.2649	0.535587	19.6969	0.203861	12.8236	14.8651	17.0753	19.6969	22.4915	25.1532	27.9157	0.117841	11.136	0.197488	7.61695	8.61274	9.73691	11.136	12.7096	14.2902
7.333	5.12306	126.613	0.0532728	110.01	116.41	121.683	126.613	130.858	134.247	137.277	2.76037	124.357	0.0852575	100.625	109.193	116.809	124.357	131.175	136.818	142.013	1.07018	19.1222	0.176491	12.6893	14.7594	16.8359	19.1222	21.3895	23.4156	25.4037	0.535587	19.8605	0.203861	12.9301	14.9886	17.2171	19.8605	22.6782	25.3621	28.1475	0.117841	11.1234	0.198565	7.59219	8.59071	9.71867	11.1234	12.7042	14.2931
7.417	5.12306	126.938	0.0532728	110.292	116.709	121.996	126.938	131.194	134.591	137.63	2.76037	124.803	0.0855328	100.892	109.528	117.201	124.803	131.666	137.345	142.573	1.07018	19.2263	0.176491	12.7583	14.8397	16.9275	19.2263	21.5058	23.5431	25.5419	0.535587	20.024	0.203861	13.0366	15.112	17.3589	20.024	22.865	25.5709	28.3793	0.117841	11.111	0.199642	7.56769	8.56895	9.70069	11.111	12.6991	14.2963
7.5	5.12306	127.261	0.0532728	110.573	117.006	122.306	127.261	131.528	134.934	137.98	2.76037	125.243	0.0858055	101.154	109.86	117.59	125.243	132.152	137.867	143.127	1.07018	19.3299	0.176491	12.8271	14.9197	17.0188	19.3299	21.6218	23.67	25.6796	0.535587	20.1876	0.203861	13.1431	15.2354	17.5007	20.1876	23.0517	25.7798	28.6111	0.117841	11.0989	0.200718	7.54344	8.54745	9.68297	11.0989	12.6943	14.2999
7.583	5.12306	127.582	0.0532728	110.852	117.301	122.615	127.582	131.86	135.274	138.328	2.76037	125.68	0.0860758	101.414	110.188	117.974	125.68	132.633	138.384	143.676	1.07018	19.4332	0.176491	12.8956	14.9995	17.1097	19.4332	21.7373	23.7965	25.8169	0.535587	20.3511	0.203861	13.2495	15.3589	17.6424	20.3511	23.2385	25.9886	28.8429	0.117841	11.087	0.201795	7.51945	8.5262	9.66552	11.087	12.6899	14.3038
7.667	5.12306	127.902	0.0532728	111.13	117.595	122.922	127.902	132.191	135.613	138.675	2.76037	126.111	0.0863435	101.669	110.512	118.353	126.111	133.109	138.896	144.22	1.07018	19.5362	0.176491	12.964	15.079	17.2004	19.5362	21.8526	23.9226	25.9537	0.535587	20.5147	0.203861	13.356	15.4823	17.7842	20.5147	23.4252	26.1975	29.0747	0.117841	11.0755	0.202872	7.4957	8.5052	9.64832	11.0755	12.6857	14.308
7.75	5.12306	128.221	0.0532728	111.407	117.888	123.229	128.221	132.52	135.952	139.021	2.76037	126.537	0.0866083	101.921	110.831	118.728	126.537	133.579	139.402	144.757	1.07018	19.639	0.176491	13.0322	15.1583	17.2909	19.639	21.9675	24.0484	26.0902	0.535587	20.6782	0.203861	13.4625	15.6057	17.926	20.6782	23.612	26.4063	29.3065	0.117841	11.0642	0.203948	7.47221	8.48445	9.63139	11.0642	12.6819	14.3126
7.833	5.12306	128.538	0.0532728	111.683	118.18	123.534	128.538	132.849	136.288	139.365	2.76037	126.959	0.0868706	102.169	111.147	119.099	126.959	134.045	139.902	145.289	1.07018	19.7415	0.176491	13.1002	15.2374	17.3812	19.7415	22.0822	24.174	26.2264	0.535587	20.8418	0.203861	13.569	15.7292	18.0678	20.8418	23.7988	26.6152	29.5383	0.117841	11.0532	0.205025	7.44897	8.46396	9.61471	11.0532	12.6783	14.3175
7.917	5.12306	128.855	0.0532728	111.958	118.472	123.838	128.855	133.176	136.624	139.708	2.76037	127.376	0.0871305	102.413	111.458	119.465	127.376	134.506	140.398	145.815	1.07018	19.8439	0.176491	13.1681	15.3164	17.4713	19.8439	22.1967	24.2993	26.3624	0.535587	21.0053	0.203861	13.6755	15.8526	18.2096	21.0053	23.9855	26.8241	29.7701	0.117841	11.0425	0.206102	7.42598	8.44372	9.5983	11.0425	12.6751	14.3228
8	5.12306	129.171	0.0532728	112.232	118.762	124.142	129.171	133.502	136.958	140.05	2.76037	127.789	0.0873879	102.654	111.766	119.827	127.789	134.962	140.888	146.337	1.07018	19.9461	0.176491	13.236	15.3953	17.5613	19.9461	22.311	24.4245	26.4982	0.535587	21.1689	0.203861	13.7819	15.976	18.3514	21.1689	24.1723	27.0329	30.0019	0.117841	11.0321	0.207178	7.40323	8.42374	9.58216	11.0321	12.6722	14.3284
8.083	5.12306	129.485	0.0532728	112.505	119.051	124.444	129.485	133.827	137.292	140.392	2.76037	128.197	0.0876426	102.891	112.07	120.185	128.197	135.413	141.373	146.852	1.07018	20.0481	0.176491	13.3037	15.4741	17.6511	20.0481	22.4252	24.5495	26.6338	0.535587	21.3324	0.203861	13.8884	16.0995	18.4931	21.3324	24.359	27.2418	30.2337	0.117841	11.0219	0.208255	7.38074	8.40402	9.56628	11.0219	12.6696	14.3344
8.167	5.12306	129.799	0.0532728	112.778	119.339	124.746	129.799	134.151	137.625	140.732	2.76037	128.6	0.0878948	103.125	112.37	120.539	128.6	135.859	141.853	147.362	1.07018	20.1501	0.176491	13.3714	15.5528	17.7409	20.1501	22.5392	24.6744	26.7693	0.535587	21.496	0.203861	13.9949	16.2229	18.6349	21.496	24.5458	27.4506	30.4654	0.117841	11.0121	0.209332	7.3585	8.38455	9.55068	11.0121	12.6673	14.3408
8.25	5.12306	130.112	0.0532728	113.05	119.627	125.046	130.112	134.475	137.957	141.071	2.76037	129	0.0881447	103.356	112.666	120.889	129	136.3	142.328	147.867	1.07018	20.2521	0.176491	13.439	15.6315	17.8307	20.2521	22.6533	24.7992	26.9047	0.535587	21.6595	0.203861	14.1014	16.3463	18.7767	21.6595	24.7325	27.6595	30.6972	0.117841	11.0025	0.210408	7.33652	8.36534	9.53534	11.0025	12.6653	14.3475
8.333	5.12306	130.424	0.0532728	113.322	119.915	125.347	130.424	134.798	138.288	141.41	2.76037	129.395	0.0883924	103.583	112.959	121.235	129.395	136.737	142.799	148.368	1.07018	20.3541	0.176491	13.5067	15.7102	17.9205	20.3541	22.7674	24.9241	27.0402	0.535587	21.823	0.203861	14.2078	16.4697	18.9185	21.823	24.9193	27.8683	30.929	0.117841	10.9932	0.211485	7.31478	8.34639	9.52027	10.9932	12.6637	14.3546
8.417	5.12306	130.737	0.0532728	113.593	120.201	125.647	130.737	135.12	138.619	141.748	2.76037	129.786	0.0886379	103.808	113.249	121.577	129.786	137.17	143.265	148.863	1.07018	20.4561	0.176491	13.5744	15.7889	18.0103	20.4561	22.8815	25.049	27.1757	0.535587	21.9866	0.203861	14.3143	16.5931	19.0602	21.9866	25.106	28.0771	31.1608	0.117841	10.9843	0.212561	7.2933	8.3277	9.50548	10.9843	12.6624	14.3621
8.5	5.12306	131.048	0.0532728	113.863	120.488	125.946	131.048	135.442	138.949	142.086	2.76037	130.174	0.0888812	104.029	113.535	121.916	130.174	137.599	143.727	149.355	1.07018	20.5581	0.176491	13.6421	15.8677	18.1002	20.5581	22.9956	25.174	27.3113	0.535587	22.1501	0.203861	14.4208	16.7166	19.202	22.1501	25.2928	28.286	31.3926	0.117841	10.9756	0.213638	7.27207	8.30928	9.49097	10.9756	12.6615	14.3699
8.583	5.12306	131.359	0.0532728	114.133	120.773	126.245	131.359	135.763	139.279	142.423	2.76037	130.558	0.0891226	104.248	113.819	122.252	130.558	138.024	144.185	149.842	1.07018	20.6603	0.176491	13.7099	15.9466	18.1901	20.6603	23.1099	25.2991	27.447	0.535587	22.3137	0.203861	14.5273	16.84	19.3438	22.3137	25.4795	28.4948	31.6243	0.117841	10.9672	0.214715	7.2511	8.29111	9.47673	10.9672	12.6608	14.3782
8.667	5.12306	131.669	0.0532728	114.403	121.058	126.543	131.669	136.084	139.607	142.759	2.76037	130.938	0.0893622	104.465	114.1	122.585	130.938	138.446	144.639	150.325	1.07018	20.7626	0.176491	13.7778	16.0255	18.2801	20.7626	23.2243	25.4243	27.5829	0.535587	22.4773	0.203861	14.6338	16.9635	19.4856	22.4773	25.6663	28.7038	31.8562	0.117841	10.9592	0.215791	7.23038	8.27321	9.46277	10.9592	12.6606	14.3869
8.75	5.12306	131.978	0.0532728	114.671	121.343	126.84	131.978	136.404	139.935	143.094	2.76037	131.316	0.0895998	104.678	114.377	122.914	131.316	138.864	145.089	150.804	1.07018	20.865	0.176491	13.8457	16.1045	18.3703	20.865	23.3388	25.5496	27.7189	0.535587	22.6409	0.203861	14.7403	17.0869	19.6274	22.6409	25.8531	28.9126	32.088	0.117841	10.9514	0.216868	7.20991	8.25557	9.44909	10.9514	12.6606	14.3959
8.833	5.12306	132.287	0.0532728	114.94	121.627	127.136	132.287	136.722	140.262	143.429	2.76037	131.69	0.0898356	104.889	114.653	123.241	131.69	139.279	145.536	151.28	1.07018	20.9675	0.176491	13.9137	16.1836	18.4605	20.9675	23.4535	25.6752	27.8551	0.535587	22.8044	0.203861	14.8467	17.2103	19.7692	22.8044	26.0398	29.1215	32.3198	0.117841	10.944	0.217945	7.18969	8.23819	9.43568	10.944	12.6611	14.4053
8.917	5.12306	132.595	0.0532728	115.207	121.91	127.432	132.595	137.041	140.589	143.763	2.76037	132.061	0.0900698	105.098	114.925	123.565	132.061	139.69	145.979	151.751	1.07018	21.0701	0.176491	13.9819	16.2629	18.5509	21.0701	23.5683	25.8009	27.9915	0.535587	22.9679	0.203861	14.9532	17.3338	19.911	22.9679	26.2266	29.3304	32.5516	0.117841	10.9368	0.219021	7.16972	8.22107	9.42255	10.9368	12.6618	14.4152
9	5.12306	132.902	0.0532728	115.474	122.192	127.727	132.902	137.358	140.915	144.096	2.76037	132.429	0.0903022	105.304	115.195	123.886	132.429	140.098	146.419	152.22	1.07018	21.1729	0.176491	14.0501	16.3422	18.6414	21.1729	23.6833	25.9268	28.128	0.535587	23.1315	0.203861	15.0597	17.4572	20.0528	23.1315	26.4134	29.5392	32.7834	0.117841	10.93	0.220098	7.15	8.20421	9.4097	10.93	12.6629	14.4254
9.083	5.12306	133.208	0.0532728	115.74	122.474	128.022	133.208	137.674	141.239	144.428	2.76037	132.794	0.090533	105.508	115.463	124.204	132.794	140.504	146.856	152.685	1.07018	21.2759	0.176491	14.1184	16.4217	18.7321	21.2759	23.7985	26.0529	28.2648	0.535587	23.295	0.203861	15.1661	17.5806	20.1945	23.295	26.6	29.748	33.0151	0.117841	10.9234	0.221175	7.13052	8.18761	9.39712	10.9234	12.6644	14.436
9.167	5.12306	133.513	0.0532728	116.005	122.754	128.315	133.513	137.99	141.563	144.758	2.76037	133.157	0.0907624	105.71	115.728	124.52	133.157	140.906	147.29	153.147	1.07018	21.3791	0.176491	14.1869	16.5014	18.823	21.3791	23.9139	26.1792	28.4019	0.535587	23.4585	0.203861	15.2726	17.704	20.3363	23.4585	26.7868	29.9568	33.2469	0.117841	10.9172	0.222251	7.11129	8.17126	9.38482	10.9172	12.6662	14.4471
9.25	5.12306	133.817	0.0532728	116.269	123.034	128.607	133.817	138.304	141.885	145.088	2.76037	133.518	0.0909906	105.911	115.991	124.835	133.518	141.306	147.722	153.606	1.07018	21.4825	0.176491	14.2555	16.5812	18.914	21.4825	24.0296	26.3058	28.5393	0.535587	23.6222	0.203861	15.3792	17.8275	20.4781	23.6222	26.9737	30.1658	33.4788	0.117841	10.9113	0.223328	7.0923	8.15516	9.37277	10.9113	12.6683	14.4585
9.333	5.12306	134.121	0.0532728	116.533	123.313	128.899	134.121	138.618	142.207	145.418	2.76037	133.875	0.0912169	106.109	116.252	125.146	133.875	141.703	148.15	154.062	1.07018	21.5861	0.176491	14.3242	16.6611	19.0052	21.5861	24.1454	26.4327	28.6769	0.535587	23.7857	0.203861	15.4856	17.9509	20.6198	23.7857	27.1603	30.3746	33.7105	0.117841	10.9056	0.224405	7.07352	8.13928	9.36098	10.9056	12.6708	14.4703
9.417	5.12306	134.424	0.0532728	116.797	123.592	129.19	134.424	138.931	142.529	145.746	2.76037	134.232	0.0914425	106.305	116.512	125.456	134.232	142.099	148.576	154.517	1.07018	21.6898	0.176491	14.3931	16.7412	19.0965	21.6898	24.2615	26.5597	28.8147	0.535587	23.9493	0.203861	15.5922	18.0744	20.7617	23.9493	27.3472	30.5836	33.9425	0.117841	10.9002	0.225481	7.05495	8.12363	9.34941	10.9002	12.6735	14.4824
9.5	5.12306	134.727	0.0532728	117.06	123.87	129.481	134.727	139.244	142.85	146.074	2.76037	134.584	0.0916661	106.499	116.769	125.763	134.584	142.491	148.999	154.967	1.07018	21.7938	0.176491	14.4621	16.8214	19.1881	21.7938	24.3778	26.687	28.9528	0.535587	24.1128	0.203861	15.6986	18.1978	20.9034	24.1128	27.5339	30.7923	34.1741	0.117841	10.895	0.226558	7.03658	8.10817	9.33806	10.895	12.6765	14.4948
9.583	5.12306	135.029	0.0532728	117.322	124.148	129.772	135.029	139.557	143.17	146.402	2.76037	134.936	0.0918889	106.692	117.024	126.068	134.936	142.881	149.42	155.416	1.07018	21.8979	0.176491	14.5312	16.9018	19.2797	21.8979	24.4943	26.8146	29.0912	0.535587	24.2763	0.203861	15.805	18.3212	21.0452	24.2763	27.7206	31.0012	34.4059	0.117841	10.89	0.227635	7.01839	8.09291	9.3269	10.89	12.6798	14.5076
9.667	5.12306	135.331	0.0532728	117.585	124.426	130.062	135.331	139.869	143.49	146.73	2.76037	135.285	0.0921106	106.883	117.278	126.372	135.285	143.269	149.839	155.862	1.07018	22.0023	0.176491	14.6004	16.9824	19.3716	22.0023	24.611	26.9423	29.2298	0.535587	24.4399	0.203861	15.9115	18.4446	21.187	24.4399	27.9074	31.21	34.6377	0.117841	10.8852	0.228711	7.00038	8.07781	9.31592	10.8852	12.6833	14.5206
9.75	5.12306	135.633	0.0532728	117.847	124.703	130.352	135.633	140.181	143.81	147.057	2.76037	135.633	0.0923312	107.072	117.529	126.674	135.633	143.656	150.256	156.306	1.07018	22.1068	0.176491	14.6698	17.063	19.4636	22.1068	24.7278	27.0703	29.3686	0.535587	24.6034	0.203861	16.018	18.5681	21.3288	24.6034	28.0941	31.4189	34.8695	0.117841	10.8807	0.229788	6.98252	8.06288	9.30512	10.8807	12.687	14.5338
9.833	5.12306	135.934	0.0532728	118.109	124.98	130.642	135.934	140.492	144.13	147.384	2.76037	135.979	0.0925508	107.26	117.78	126.974	135.979	144.04	150.672	156.749	1.07018	22.2114	0.176491	14.7392	17.1438	19.5557	22.2114	24.8449	27.1984	29.5076	0.535587	24.767	0.203861	16.1245	18.6915	21.4706	24.767	28.2809	31.6278	35.1014	0.117841	10.8763	0.230865	6.96481	8.0481	9.29447	10.8763	12.6909	14.5473
9.917	5.12306	136.235	0.0532728	118.371	125.257	130.931	136.235	140.804	144.449	147.71	2.76037	136.323	0.0927694	107.446	118.029	127.273	136.323	144.423	151.085	157.189	1.07018	22.3162	0.176491	14.8087	17.2246	19.648	22.3162	24.9621	27.3267	29.6468	0.535587	24.9306	0.203861	16.231	18.8149	21.6124	24.9306	28.4677	31.8366	35.3332	0.117841	10.872	0.231941	6.94724	8.03345	9.28396	10.872	12.695	14.561
10	5.12306	136.536	0.0532728	118.632	125.534	131.22	136.536	141.114	144.768	148.036	2.76037	136.666	0.0929876	107.632	118.277	127.571	136.666	144.805	151.497	157.629	1.07018	22.421	0.176491	14.8783	17.3056	19.7403	22.421	25.0794	27.4551	29.7861	0.535587	25.0941	0.203861	16.3375	18.9384	21.7542	25.0941	28.6544	32.0455	35.565	0.117841	10.8678	0.233018	6.92977	8.01891	9.27355	10.8678	12.6992	14.5749
10.083	5.12306	136.837	0.0532728	118.893	125.81	131.51	136.837	141.425	145.087	148.363	2.76037	137.008	0.093205	107.816	118.524	127.868	137.008	145.186	151.908	158.067	1.07018	22.526	0.176491	14.948	17.3866	19.8327	22.526	25.1968	27.5836	29.9256	0.535587	25.2577	0.203861	16.4439	19.0618	21.8959	25.2577	28.8412	32.2544	35.7968	0.117841	10.8638	0.234095	6.9124	8.00445	9.26322	10.8638	12.7035	14.5888
10.167	5.12306	137.137	0.0532728	119.154	126.087	131.798	137.137	141.736	145.406	148.688	2.76037	137.349	0.0934216	107.999	118.769	128.163	137.349	145.565	152.318	158.504	1.07018	22.6309	0.176491	15.0176	17.4676	19.9251	22.6309	25.3142	27.7121	30.065	0.535587	25.4212	0.203861	16.5504	19.1852	22.0377	25.4212	29.0279	32.4632	36.0286	0.117841	10.8597	0.235171	6.89509	7.99004	9.25293	10.8597	12.7078	14.6029
10.25	5.12306	137.438	0.0532728	119.415	126.363	132.087	137.438	142.046	145.724	149.014	2.76037	137.689	0.0936376	108.18	119.014	128.457	137.689	145.943	152.726	158.939	1.07018	22.7359	0.176491	15.0873	17.5486	20.0175	22.7359	25.4316	27.8407	30.2044	0.535587	25.5848	0.203861	16.6569	19.3087	22.1795	25.5848	29.2147	32.6721	36.2604	0.117841	10.8557	0.236248	6.87784	7.97567	9.24267	10.8557	12.7122	14.6169
10.333											2.76037	138.027	0.0938528	108.361	119.257	128.75	138.027	146.32	153.134	159.373											0.535587	25.7483	0.203861	16.7634	19.4321	22.3213	25.7483	29.4015	32.8809	36.4922
10.417											2.76037	138.365	0.0940674	108.54	119.5	129.043	138.365	146.696	153.54	159.806											0.535587	25.9119	0.203861	16.8699	19.5555	22.4631	25.9119	29.5882	33.0898	36.7239
10.5											2.76037	138.701	0.0942814	108.718	119.741	129.334	138.701	147.07	153.945	160.238											0.535587	26.0754	0.203861	16.9763	19.679	22.6049	26.0754	29.775	33.2987	36.9557
10.583											2.76037	139.037	0.0944949	108.896	119.981	129.624	139.037	147.444	154.349	160.669											0.535587	26.239	0.203861	17.0828	19.8024	22.7466	26.239	29.9617	33.5075	37.1875
10.667											2.76037	139.372	0.0947079	109.072	120.221	129.914	139.372	147.817	154.752	161.099											0.535587	26.4025	0.203861	17.1893	19.9258	22.8884	26.4025	30.1485	33.7164	37.4193
10.75											2.76037	139.706	0.0949204	109.248	120.46	130.202	139.706	148.19	155.155	161.529											0.535587	26.5661	0.203861	17.2958	20.0493	23.0302	26.5661	30.3352	33.9252	37.6511
10.833											2.76037	140.04	0.0951325	109.422	120.698	130.491	140.04	148.562	155.557	161.958											0.535587	26.7296	0.203861	17.4023	20.1727	23.172	26.7296	30.522	34.1341	37.8829
10.917											2.76037	140.373	0.0953443	109.596	120.936	130.778	140.373	148.933	155.959	162.387											0.535587	26.8932	0.203861	17.5087	20.2961	23.3138	26.8932	30.7087	34.343	38.1147
11											2.76037	140.705	0.0955559	109.769	121.173	131.066	140.705	149.304	156.36	162.815											0.535587	27.0567	0.203861	17.6152	20.4196	23.4556	27.0567	30.8955	34.5518	38.3465
11.083											2.76037	141.038	0.0957671	109.942	121.409	131.352	141.038	149.675	156.761	163.243											0.535587	27.2203	0.203861	17.7217	20.543	23.5974	27.2203	31.0823	34.7607	38.5783
11.167											2.76037	141.37	0.0959782	110.114	121.645	131.639	141.37	150.046	157.162	163.67											0.535587	27.3838	0.203861	17.8282	20.6664	23.7391	27.3838	31.269	34.9695	38.8101
11.25											2.76037	141.705	0.0961909	110.286	121.883	131.928	141.705	150.419	157.566	164.102											0.535587	27.5474	0.203861	17.9347	20.7899	23.8809	27.5474	31.4558	35.1784	39.0419
11.333											2.76037	142.04	0.0964039	110.459	122.121	132.217	142.04	150.794	157.971	164.534											0.535587	27.711	0.203861	18.0411	20.9133	24.0227	27.711	31.6425	35.3872	39.2737
11.417											2.76037	142.375	0.0966168	110.631	122.359	132.506	142.375	151.168	158.377	164.967											0.535587	27.8745	0.203861	18.1476	21.0367	24.1645	27.8745	31.8293	35.5961	39.5055
11.5											2.76037	142.711	0.0968298	110.802	122.596	132.795	142.711	151.543	158.782	165.399											0.535587	28.0381	0.203861	18.2541	21.1602	24.3063	28.0381	32.016	35.805	39.7373
11.583											2.76037	143.047	0.0970427	110.973	122.833	133.084	143.047	151.918	159.188	165.833											0.535587	28.2016	0.203861	18.3606	21.2836	24.4481	28.2016	32.2028	36.0138	39.9691
11.667											2.76037	143.382	0.0972557	111.144	123.07	133.373	143.382	152.293	159.594	166.266											0.535587	28.3652	0.203861	18.4671	21.407	24.5898	28.3652	32.3896	36.2227	40.2009
11.75											2.76037	143.718	0.0974686	111.314	123.307	133.661	143.718	152.668	160	166.7											0.535587	28.5287	0.203861	18.5736	21.5304	24.7316	28.5287	32.5763	36.4315	40.4327
11.833											2.76037	144.054	0.0976815	111.483	123.544	133.95	144.054	153.043	160.406	167.133											0.535587	28.6923	0.203861	18.68	21.6539	24.8734	28.6923	32.7631	36.6404	40.6645
11.917											2.76037	144.389	0.0978945	111.652	123.78	134.239	144.389	153.419	160.813	167.568											0.535587	28.8558	0.203861	18.7865	21.7773	25.0152	28.8558	32.9498	36.8492	40.8963
[truncated: 11 more columns]
