# Supplementary material for: Growth patterns in children with spinal muscular atrophy
Source: Orphanet J Rare Dis. 2021 Sep 4;16:375. doi: 10.1186/s13023-021-02015-9 (PMC8418717; doi:10.1186/s13023-021-02015-9)
Supplement: Supplementary file 5 — Additional file 5: Table S2. Observed means, SD and percentile distributions for weight, supine length, and BMI-for-age of SMA2 patients. [file 13023_2021_2015_MOESM5_ESM.xlsx]

## Sheet: Sheet1
	Boys length										Girls length										Boys weight										Girls weight										Boys BMI
Age (years)	L	M	S	3rd	10th	25th	50th	75th	90th	97th	L	M	S	3rd	10th	25th	50th	75th	90th	97th	L	M	S	3rd	10th	25th	50th	75th	90th	97th	L	M	S	3rd	10th	25th	50th	75th	90th	97th	L	M	S	3rd	10th	25th	50th	75th	90th
0.754	1.96604	74.4976	0.0389165	68.8369	70.688	72.5167	74.4976	76.4289	78.1277	79.7703											-1.20172	8.83624	0.256552	6.03935	6.69782	7.55078	8.83624	10.728	13.4259	18.1825											-1.93825	14.5972	0.0721536	12.9404	13.4069	13.9339	14.5972	15.3628	16.1631
0.833	1.96604	75.2522	0.0393309	69.4708	71.362	73.2297	75.2522	77.2236	78.9572	80.6332											-1.20172	8.98602	0.256552	6.14172	6.81135	7.67877	8.98602	10.9098	13.6534	18.4907											-1.93825	14.5717	0.0735562	12.8909	13.3632	13.8975	14.5717	15.352	16.1703
0.917	1.96604	76.0461	0.0397663	70.1364	72.0701	73.9792	76.0461	78.06	79.8307	81.5421											-1.20172	9.14338	0.256552	6.24927	6.93064	7.81324	9.14338	11.1009	13.8925	18.8145											-1.93825	14.5449	0.0750295	12.8392	13.3174	13.8594	14.5449	15.3407	16.178
1	1.96604	76.8423	0.0402016	70.8027	72.7796	74.7307	76.8423	78.8994	80.7074	82.4546											-1.20172	9.30083	0.256552	6.35688	7.04998	7.94778	9.30083	11.292	14.1318	19.1385											-1.93825	14.5182	0.0765029	12.7878	13.2718	13.8215	14.5182	15.3294	16.1859
1.083	1.96604	77.6422	0.040637	71.4709	73.4915	75.4852	77.6422	79.7429	81.5889	83.3723											-1.20172	9.45839	0.256552	6.46457	7.16941	8.08242	9.45839	11.4833	14.3712	19.4627											-1.93825	14.4915	0.0779762	12.7367	13.2264	13.7836	14.4915	15.3181	16.1939
1.167	1.96604	78.4477	0.0410728	72.1427	74.2077	76.2445	78.4477	80.5926	82.477	84.2972											-1.20172	9.61616	0.256552	6.5724	7.289	8.21724	9.61616	11.6749	14.6109	19.7873											-1.93825	14.4649	0.0794495	12.6859	13.1813	13.7459	14.4649	15.3069	16.2021
1.25	1.96604	79.2596	0.0415092	72.8187	74.9289	77.0097	79.2596	81.4495	83.3729	85.2304	1.55674	77.7087	0.0480814	70.4922	72.8345	75.1653	77.7087	80.2066	82.4183	84.5695	-1.20172	9.7742	0.256552	6.68042	7.40879	8.35229	9.7742	11.8668	14.851	20.1125	0.205721	8.34387	0.115569	6.68025	7.17869	7.71329	8.34387	9.01472	9.6545	10.3209	-1.93825	14.4383	0.0809229	12.6355	13.1364	13.7083	14.4383	15.2958	16.2106
1.333	1.96604	80.0765	0.041946	73.4978	75.6538	77.7791	80.0765	82.3119	84.2748	86.1701	1.55674	78.3259	0.0480814	71.0521	73.413	75.7623	78.3259	80.8436	83.0729	85.2412	-1.20172	9.93248	0.256552	6.7886	7.52876	8.48754	9.93248	12.0589	15.0915	20.4382	0.205721	8.48294	0.116921	6.77353	7.2853	7.83459	8.48294	9.1732	9.83192	10.5185	-1.93825	14.4119	0.0823962	12.5855	13.0918	13.6709	14.4119	15.2847	16.2192
1.417	1.96604	80.8966	0.0423827	74.1784	76.3808	78.5512	80.8966	83.1782	85.1811	87.1145	1.55674	78.9431	0.0480814	71.6119	73.9914	76.3593	78.9431	81.4806	83.7274	85.9129	-1.20172	10.0909	0.256552	6.89689	7.64887	8.62294	10.0909	12.2513	15.3322	20.7643	0.205721	8.62205	0.118273	6.86629	7.39154	7.95568	8.62205	9.332	10.01	10.717	-1.93825	14.3855	0.0838696	12.5358	13.0474	13.6337	14.3855	15.2738	16.2282
1.5	1.96604	81.7182	0.0428193	74.8587	77.1082	79.3242	81.7182	84.0463	86.0897	88.0617	1.55674	79.5601	0.0480814	72.1717	74.5697	76.9561	79.5601	82.1175	84.3818	86.5843	-1.20172	10.2495	0.256552	7.00528	7.76908	8.75846	10.2495	12.4438	15.5732	21.0906	0.205721	8.76126	0.119626	6.95857	7.49745	8.07664	8.76126	9.49119	10.1887	10.9166	-1.93825	14.3593	0.0853429	12.4865	13.0033	13.5967	14.3593	15.263	16.2374
1.583	1.96604	82.5392	0.0432553	75.5371	77.8341	80.0962	82.5392	84.9143	86.9984	89.0094	1.55674	80.177	0.0480814	72.7313	75.148	77.5528	80.177	82.7542	85.0362	87.2557	-1.20172	10.4082	0.256552	7.11374	7.88936	8.89405	10.4082	12.6365	15.8143	21.4171	0.205721	8.90067	0.12098	7.05044	7.60311	8.19754	8.90067	9.65088	10.3682	11.1173	-1.93825	14.3333	0.0868162	12.4376	12.9596	13.5599	14.3333	15.2524	16.2469
1.667	1.96604	83.3578	0.0436906	76.2118	78.5568	80.8653	83.3578	85.7803	87.9054	89.9555	1.55674	80.7939	0.0480814	73.2909	75.7261	78.1495	80.7939	83.3909	85.6904	87.9271	-1.20172	10.567	0.256552	7.22227	8.00972	9.02975	10.567	12.8293	16.0556	21.7439	0.205721	9.04036	0.122337	7.14195	7.70858	8.31845	9.04036	9.81117	10.5487	11.3193	-1.93825	14.3075	0.0882896	12.3891	12.9162	13.5235	14.3075	15.2421	16.2568
1.75	1.96604	84.1725	0.0441248	76.8817	79.275	81.6303	84.1725	86.6426	88.809	90.8986	1.55674	81.4107	0.0480814	73.8504	76.3043	78.7462	81.4107	84.0276	86.3447	88.5984	-1.20172	10.7259	0.256552	7.33089	8.13019	9.16556	10.7259	13.0222	16.297	22.0709	0.205721	9.1804	0.123695	7.23315	7.81392	8.43943	9.1804	9.97213	10.7302	11.5227	-1.93825	14.2819	0.0897629	12.3412	12.8732	13.4873	14.2819	15.232	16.2672
1.833	1.96604	84.9818	0.0445578	77.5453	79.9872	82.3895	84.9818	87.4998	89.7076	91.8367	1.55674	82.0274	0.0480814	74.4098	76.8822	79.3426	82.0274	84.6641	86.9987	89.2695	-1.20172	10.885	0.256552	7.43964	8.25079	9.30152	10.885	13.2154	16.5388	22.3983	0.205721	9.32076	0.125056	7.32402	7.9191	8.56047	9.32076	10.1337	10.9127	11.7275	-1.93825	14.2567	0.0912362	12.2937	12.8307	13.4515	14.2567	15.2222	16.2781
1.917	1.96604	85.7843	0.0449892	78.2015	80.6922	83.1419	85.7843	88.3503	90.5998	92.7685	1.55674	82.6436	0.0480814	74.9688	77.4599	79.9387	82.6436	85.3001	87.6523	89.9401	-1.20172	11.0443	0.256552	7.54851	8.37154	9.43764	11.0443	13.4088	16.7808	22.7261	0.205721	9.46143	0.126419	7.41454	8.0241	8.68153	9.46143	10.296	11.0961	11.9336	-1.93825	14.2318	0.0927096	12.2468	12.7886	13.4161	14.2318	15.2128	16.2895
2	1.96604	86.5795	0.0454189	78.8499	81.3896	83.8867	86.5795	89.1937	91.4848	93.6933	1.55674	83.2593	0.0480814	75.5273	78.0369	80.5342	83.2593	85.9356	88.3052	90.6101	-1.20172	11.2038	0.256552	7.65753	8.49244	9.57394	11.2038	13.6025	17.0232	23.0543	0.205721	9.60242	0.127785	7.50473	8.12894	8.80264	9.60242	10.4588	11.2805	12.1411	-1.93825	14.2074	0.0941829	12.2005	12.7471	13.3812	14.2074	15.2039	16.3015
2.083	1.96604	87.3675	0.0458468	79.4905	82.0795	84.6242	87.3675	90.03	92.3629	94.6112	1.55674	83.874	0.0480814	76.085	78.6131	81.1288	83.874	86.5701	88.9572	91.2791	-1.20172	11.3636	0.256552	7.7667	8.61351	9.71043	11.3636	13.7964	17.2659	23.383	0.205721	9.74382	0.129153	7.59465	8.23368	8.92388	9.74382	10.6225	11.4661	12.3502	-1.93825	14.1833	0.0956562	12.1548	12.7061	13.3467	14.1833	15.1954	16.3142
2.167	1.96604	88.1492	0.046273	80.1243	82.7628	85.3552	88.1492	90.8602	93.2349	95.5232	1.55674	84.4876	0.0480814	76.6416	79.1882	81.7224	84.4876	87.2034	89.608	91.947	-1.20172	11.5235	0.256552	7.87604	8.73477	9.84713	11.5235	13.9906	17.5089	23.7122	0.205721	9.88574	0.130525	7.68435	8.33841	9.04533	9.88574	10.787	11.6529	12.5609	-1.93825	14.1597	0.0971296	12.1097	12.6656	13.3127	14.1597	15.1873	16.3274
2.25	1.96604	88.9253	0.0466972	80.7519	83.44	86.0805	88.9253	91.6848	94.1016	96.4298	1.55674	85.0999	0.0480814	77.197	79.7621	82.3146	85.0999	87.8354	90.2574	92.6132	-1.20172	11.6837	0.256552	7.98552	8.8562	9.98402	11.6837	14.1851	17.7523	24.0418	0.205721	10.0282	0.131902	7.7739	8.44317	9.16705	10.0282	10.9525	11.8411	12.7734	-1.93825	14.1365	0.0986029	12.0652	12.6257	13.2792	14.1365	15.1797	16.3414
2.333	1.96604	89.6961	0.0471196	81.3737	84.1117	86.8003	89.6961	92.5044	94.9632	97.3315	1.55674	85.7106	0.0480814	77.751	80.3344	82.9053	85.7106	88.4657	90.9051	93.2779	-1.20172	11.8441	0.256552	8.09513	8.97776	10.1211	11.8441	14.3798	17.996	24.3718	0.205721	10.1715	0.133283	7.86334	8.54805	9.28914	10.1715	11.1191	12.0307	12.9878	-1.93825	14.1137	0.100076	12.0213	12.5863	13.2462	14.1137	15.1726	16.3561
2.417	1.96604	90.462	0.04754	81.9898	84.7779	87.5149	90.462	93.3191	95.8201	98.2287	1.55674	86.3195	0.0480814	78.3034	80.9052	83.4943	86.3195	89.0942	91.551	93.9406	-1.20172	12.0046	0.256552	8.20482	9.0994	10.2582	12.0046	14.5746	18.2399	24.702	0.205721	10.3155	0.13467	7.95275	8.6531	9.41166	10.3155	11.2868	12.222	13.2044	-1.93825	14.0914	0.10155	11.978	12.5474	13.2137	14.0914	15.166	16.3714
2.5	1.96604	91.2231	0.0479583	82.6008	85.4392	88.2247	91.2231	94.1293	96.6727	99.1214	1.55674	86.9266	0.0480814	78.8541	81.4742	84.0815	86.9266	89.7208	92.1948	94.6012	-1.20172	12.1651	0.256552	8.31456	9.22111	10.3954	12.1651	14.7696	18.4838	25.0324	0.205721	10.4604	0.136063	8.0422	8.75843	9.53474	10.4604	11.456	12.4151	13.4233	-1.93825	14.0696	0.103023	11.9353	12.5091	13.1816	14.0696	15.1599	16.3875
2.583	1.96604	91.9796	0.0483744	83.2065	86.0955	88.9296	91.9796	94.9349	97.5207	100.01	1.55674	87.5316	0.0480814	79.4029	82.0413	84.6667	87.5316	90.3452	92.8365	95.2597	-1.20172	12.3257	0.256552	8.42431	9.34283	10.5326	12.3257	14.9645	18.7278	25.3629	0.205721	10.6063	0.137463	8.13175	8.86409	9.65844	10.6063	11.6265	12.6101	13.6446	-1.93825	14.0482	0.104496	11.8933	12.4714	13.1501	14.0482	15.1542	16.4043
2.667	1.96604	92.7314	0.0487883	83.807	86.7467	89.6298	92.7314	95.736	98.3643	100.894	1.55674	88.1343	0.0480814	79.9497	82.6062	85.2497	88.1343	90.9673	93.4758	95.9156	-1.20172	12.4863	0.256552	8.53407	9.46455	10.6698	12.4863	15.1595	18.9718	25.6933	0.205721	10.7533	0.13887	8.22143	8.97014	9.78283	10.7533	11.7987	12.8071	13.8685	-1.93825	14.0273	0.10597	11.8518	12.4342	13.1191	14.0273	15.1492	16.4218
2.75	1.96604	93.4783	0.0491998	84.4022	87.3928	90.3248	93.4783	96.5322	99.2031	101.773	1.55674	88.7346	0.0480814	80.4942	83.1688	85.8303	88.7346	91.5869	94.1124	96.5689	-1.20172	12.6468	0.256552	8.64378	9.58623	10.807	12.6468	15.3544	19.2157	26.0236	0.205721	10.9014	0.140285	8.3113	9.07663	9.90798	10.9014	11.9724	13.0063	14.0952	-1.93825	14.0069	0.107443	11.811	12.3976	13.0886	14.0069	15.1446	16.4401
2.833	1.96604	94.2193	0.0496087	84.9912	88.0329	91.014	94.2193	97.3226	100.036	102.647	1.55674	89.3324	0.0480814	81.0365	83.7291	86.4086	89.3324	92.2039	94.7464	97.2194	-1.20172	12.8072	0.256552	8.75343	9.70782	10.9441	12.8072	15.5491	19.4594	26.3537	0.205721	11.0509	0.141708	8.40141	9.18364	10.034	11.0509	12.148	13.2078	14.3247	-1.93825	13.987	0.108916	11.7708	12.3616	13.0586	13.987	15.1406	16.4592
2.917	1.96604	94.9543	0.0500148	85.5741	88.6668	91.6971	94.9543	98.107	100.863	103.514	1.55674	89.9275	0.0480814	81.5763	84.2868	86.9841	89.9275	92.8181	95.3775	97.8671	-1.20172	12.9675	0.256552	8.86295	9.82929	11.081	12.9675	15.7437	19.7029	26.6834	0.205721	11.2017	0.14314	8.4918	9.29121	10.1609	11.2017	12.3254	13.4117	14.5572	-1.93825	13.9677	0.11039	11.7313	12.3262	13.0292	13.9677	15.1372	16.4791
3	1.96604	95.6836	0.0504182	86.151	89.2949	92.3744	95.6836	98.8857	101.684	104.376	1.55674	90.5197	0.0480814	82.1135	84.8419	87.557	90.5197	93.4293	96.0056	98.5115	-1.20172	13.1275	0.256552	8.97235	9.95061	11.2178	13.1275	15.938	19.9461	27.0128	0.205721	11.3538	0.144581	8.58249	9.39936	10.2887	11.3538	12.5047	13.6181	14.7929	-1.93825	13.9489	0.111863	11.6924	12.2914	13.0004	13.9489	15.1344	16.4999
3.083	1.96604	96.4075	0.0508188	86.7224	89.9176	93.0464	96.4075	99.6591	102.5	105.232	1.55674	91.1089	0.0480814	82.648	85.3941	88.1269	91.1089	94.0375	96.6306	99.1528	-1.20172	13.2874	0.256552	9.08159	10.0718	11.3544	13.2874	16.1321	20.189	27.3417	0.205721	11.5074	0.146031	8.67346	9.50808	10.4174	11.5074	12.686	13.827	15.0317	-1.93825	13.9306	0.113336	11.6542	12.2572	12.9722	13.9306	15.1322	16.5216
3.167	1.96604	97.1257	0.0512165	87.2879	90.5345	93.7125	97.1257	100.427	103.311	106.083	1.55674	91.6951	0.0480814	83.1797	85.9436	88.6939	91.6951	94.6425	97.2523	99.7907	-1.20172	13.447	0.256552	9.19066	10.1927	11.4908	13.447	16.3258	20.4314	27.6701	0.205721	11.6623	0.14749	8.76469	9.61736	10.5471	11.6623	12.8692	14.0383	15.2737	-1.93825	13.913	0.11481	11.6167	12.2237	12.9446	13.913	15.1308	16.5442
3.25	1.96604	97.8377	0.0516111	87.8472	91.1452	94.3725	97.8377	101.188	104.115	106.927	1.55674	92.2782	0.0480814	83.7087	86.4901	89.258	92.2782	95.2444	97.8708	100.425	-1.20172	13.6062	0.256552	9.29952	10.3135	11.6269	13.6062	16.5192	20.6734	27.9978	0.205721	11.8185	0.148957	8.85617	9.72718	10.6776	11.8185	13.0543	14.2522	15.5188	-1.93825	13.8961	0.116283	11.5799	12.1909	12.9176	13.8961	15.13	16.5679
3.333	1.96604	98.5429	0.0520025	88.3999	91.7492	95.0258	98.5429	101.943	104.912	107.764	1.55674	92.8583	0.0480814	84.2349	87.0339	89.8191	92.8583	95.8432	98.486	101.057	-1.20172	13.7651	0.256552	9.40812	10.4339	11.7626	13.7651	16.7121	20.9149	28.3248	0.205721	11.9762	0.150433	8.94787	9.83751	10.809	11.9762	13.2413	14.4686	15.7671	-1.93825	13.8797	0.117756	11.5439	12.1588	12.8913	13.8797	15.13	16.5925
3.417	1.96604	99.2407	0.0523905	88.9454	92.346	95.6718	99.2407	102.69	105.701	108.594	1.55674	93.4353	0.0480814	84.7584	87.5747	90.3772	93.4353	96.4387	99.098	101.685	-1.20172	13.9236	0.256552	9.51643	10.554	11.8981	13.9236	16.9045	21.1556	28.6509	0.205721	12.1351	0.151918	9.03976	9.94832	10.9412	12.1351	13.4302	14.6875	16.0185	-1.93825	13.8642	0.11923	11.5086	12.1274	12.8658	13.8642	15.1308	16.6183
3.5	1.96604	99.9302	0.052775	89.483	92.9348	96.3097	99.9302	103.428	106.481	109.415	1.55674	94.0092	0.0480814	85.279	88.1126	90.9323	94.0092	97.0311	99.7067	102.309	-1.20172	14.0816	0.256552	9.6244	10.6738	12.033	14.0816	17.0963	21.3957	28.9759	0.205721	12.2953	0.153412	9.13181	10.0596	11.0743	12.2953	13.6209	14.9088	16.2731	-1.93825	13.8493	0.120703	11.4742	12.0968	12.841	13.8493	15.1324	16.6452
3.583	1.96604	100.611	0.0531556	90.012	93.5148	96.9385	100.611	104.157	107.253	110.226	1.55674	94.5799	0.0480814	85.7967	88.6475	91.4843	94.5799	97.6201	100.312	102.93	-1.20172	14.239	0.256552	9.73198	10.7931	12.1676	14.239	17.2874	21.6348	29.2998	0.205721	12.4568	0.154913	9.22402	10.1713	11.2081	12.4568	13.8135	15.1326	16.5309	-1.93825	13.8352	0.122176	11.4405	12.067	12.8169	13.8352	15.1349	16.6733
3.667	1.96604	101.281	0.0535324	90.5321	94.0857	97.558	101.281	104.876	108.013	111.026	1.55674	95.1474	0.0480814	86.3114	89.1793	92.0332	95.1474	98.2058	100.914	103.548	-1.20172	14.3957	0.256552	9.83911	10.9119	12.3015	14.3957	17.4777	21.873	29.6223	0.205721	12.6196	0.156423	9.31634	10.2834	11.3428	12.6196	14.008	15.3588	16.7918	-1.93825	13.8219	0.12365	11.4077	12.038	12.7936	13.8219	15.1382	16.7026
3.75	1.96604	101.942	0.0539051	91.043	94.6471	98.1679	101.942	105.585	108.764	111.816	1.55674	95.7116	0.0480814	86.8233	89.7082	92.579	95.7116	98.7882	101.512	104.162	-1.20172	14.5518	0.256552	9.94577	11.0302	12.4348	14.5518	17.6672	22.1101	29.9434	0.205721	12.7836	0.157942	9.40877	10.396	11.4782	12.7836	14.2043	15.5876	17.0559	-1.93825	13.8094	0.125123	11.3756	12.0098	12.7711	13.8094	15.1425	16.7331
3.833	1.96604	102.592	0.0542736	91.5445	95.1989	98.7677	102.592	106.284	109.503	112.594	1.55674	96.2726	0.0480814	87.3322	90.234	93.1216	96.2726	99.3672	102.107	104.772	-1.20172	14.7071	0.256552	10.0519	11.1479	12.5676	14.7071	17.8557	22.346	30.263	0.205721	12.9489	0.159468	9.50134	10.5089	11.6144	12.9489	14.4025	15.8188	17.3233	-1.93825	13.7977	0.126596	11.3444	11.9823	12.7494	13.7977	15.1477	16.765
3.917	1.96604	103.233	0.0546381	92.0368	95.7412	99.3578	103.233	106.972	110.232	113.361	1.55674	96.8304	0.0480814	87.8381	90.7568	93.6611	96.8304	99.9429	102.699	105.379	-1.20172	14.8616	0.256552	10.1575	11.265	12.6996	14.8616	18.0433	22.5808	30.5809	0.205721	13.1156	0.161004	9.59405	10.6223	11.7514	13.1156	14.6026	16.0527	17.594	-1.93825	13.7868	0.12807	11.314	11.9557	12.7285	13.7868	15.1538	16.7981
4	1.96604	103.863	0.0549983	92.5203	96.2743	99.9384	103.863	107.649	110.95	114.118	1.55674	97.385	0.0480814	88.3412	91.2765	94.1975	97.385	100.515	103.287	105.983	-1.20172	15.0152	0.256552	10.2625	11.3815	12.8309	15.0152	18.2298	22.8143	30.8971	0.205721	13.2836	0.162548	9.68691	10.7362	11.8893	13.2836	14.8048	16.2892	17.8682	-1.93825	13.7768	0.129543	11.2845	11.9299	12.7084	13.7768	15.1608	16.8325
4.083	1.96604	104.484	0.0553544	92.9952	96.7986	100.51	104.484	108.317	111.658	114.864	1.55674	97.9363	0.0480814	88.8414	91.7933	94.7309	97.9363	101.084	103.872	106.583	-1.20172	15.168	0.256552	10.367	11.4973	12.9614	15.168	18.4154	23.0464	31.2115	0.205721	13.453	0.1641	9.77991	10.8505	12.028	13.453	15.0089	16.5285	18.1458	-1.93825	13.7675	0.131016	11.2558	11.9049	12.6891	13.7675	15.1688	16.8682
4.167	1.96604	105.096	0.0557064	93.4619	97.3145	101.073	105.096	108.975	112.357	115.6	1.55674	98.4845	0.0480814	89.3386	92.3071	95.2611	98.4845	101.65	104.453	107.18	-1.20172	15.3199	0.256552	10.4708	11.6124	13.0912	15.3199	18.5997	23.2772	31.524	0.205721	13.6238	0.165662	9.87303	10.9653	12.1676	13.6238	15.2151	16.7704	18.4269	-1.93825	13.7591	0.13249	11.2278	11.8807	12.6706	13.7591	15.1777	16.9053
4.25	1.96604	105.699	0.0560542	93.9208	97.8222	101.627	105.699	109.625	113.046	116.327	1.55674	99.0295	0.0480814	89.833	92.8179	95.7883	99.0295	102.213	105.031	107.773	-1.20172	15.4708	0.256552	10.5739	11.7268	13.2202	15.4708	18.7829	23.5064	31.8345	0.205721	13.7958	0.167231	9.96622	11.0804	12.3079	13.7958	15.4232	17.0149	18.7114	-1.93825	13.7514	0.133963	11.2007	11.8573	12.6528	13.7514	15.1876	16.9436
4.333	1.96604	106.294	0.056398	94.3722	98.3221	102.173	106.294	110.266	113.725	117.044	1.55674	99.5713	0.0480814	90.3245	93.3258	96.3123	99.5713	102.772	105.606	108.362	-1.20172	15.6207	0.256552	10.6764	11.8404	13.3483	15.6207	18.965	23.7342	32.143	0.205721	13.969	0.168808	10.0594	11.1959	12.4489	13.969	15.6331	17.2619	18.9992	-1.93825	13.7446	0.135436	11.1743	11.8346	12.6358	13.7446	15.1983	16.9833
4.417	1.96604	106.88	0.0567377	94.8163	98.8146	102.712	106.88	110.898	114.397	117.752	1.55674	100.11	0.0480814	90.8131	93.8306	96.8333	100.11	103.328	106.177	108.948	-1.20172	15.7697	0.256552	10.7782	11.9533	13.4756	15.7697	19.1458	23.9605	32.4495	0.205721	14.1434	0.170392	10.1525	11.3115	12.5904	14.1434	15.8447	17.5114	19.2902	-1.93825	13.7385	0.13691	11.1487	11.8127	12.6196	13.7385	15.21	17.0243
4.5	1.96604	107.459	0.0570733	95.2535	99.2997	103.242	107.459	111.522	115.059	118.451	1.55674	100.645	0.0480814	91.2988	94.3324	97.3512	100.645	103.88	106.745	109.531	-1.20172	15.9176	0.256552	10.8793	12.0655	13.602	15.9176	19.3254	24.1853	32.7539	0.205721	14.3187	0.171983	10.2455	11.4273	12.7325	14.3187	16.0579	17.763	19.5842	-1.93825	13.7332	0.138383	11.1238	11.7915	12.6041	13.7332	15.2225	17.0666
4.583	1.96604	108.03	0.0574049	95.6838	99.7776	103.766	108.03	112.137	115.713	119.142	1.55674	101.177	0.0480814	91.7815	94.8312	97.8659	101.177	104.43	107.309	110.11	-1.20172	16.0645	0.256552	10.9797	12.1768	13.7275	16.0645	19.5038	24.4085	33.0562	0.205721	14.4949	0.17358	10.3382	11.5432	12.875	14.4949	16.2726	18.0168	19.881	-1.93825	13.7286	0.139856	11.0997	11.7711	12.5893	13.7286	15.236	17.1102
4.667	1.96604	108.593	0.0577324	96.1071	100.248	104.281	108.593	112.745	116.359	119.824	1.55674	101.706	0.0480814	92.2613	95.3269	98.3775	101.706	104.976	107.87	110.686	-1.20172	16.2104	0.256552	11.0794	12.2874	13.8522	16.2104	19.6809	24.6302	33.3564	0.205721	14.6718	0.175183	10.4307	11.659	13.0177	14.6718	16.4887	18.2727	20.1807	-1.93825	13.7248	0.14133	11.0763	11.7514	12.5753	13.7248	15.2503	17.1552
4.75	1.96604	109.147	0.0580556	96.5232	100.711	104.789	109.147	113.343	116.996	120.496	1.55674	102.232	0.0480814	92.7382	95.8196	98.886	102.232	105.518	108.428	111.258	-1.20172	16.3551	0.256552	11.1783	12.3971	13.9759	16.3551	19.8566	24.8501	33.6543	0.205721	14.8496	0.176791	10.5228	11.7747	13.1608	14.8496	16.7062	18.5305	20.4831	-1.93825	13.7218	0.142803	11.0537	11.7324	12.562	13.7218	15.2656	17.2015
4.833	1.96604	109.694	0.0583747	96.9321	101.167	105.289	109.694	113.933	117.623	121.159	1.55674	102.754	0.0480814	93.212	96.3092	99.3913	102.754	106.057	108.982	111.826	-1.20172	16.4988	0.256552	11.2765	12.506	14.0986	16.4988	20.031	25.0683	33.9498	0.205721	15.0281	0.178404	10.6146	11.8904	13.3041	15.0281	16.9249	18.7903	20.7882	-1.93825	13.7195	0.144276	11.0317	11.7141	12.5494	13.7195	15.2817	17.2492
4.917	1.96604	110.231	0.0586895	97.3337	101.615	105.781	110.231	114.514	118.241	121.812	1.55674	103.273	0.0480814	93.6829	96.7957	99.8933	103.273	106.593	109.532	112.391	-1.20172	16.6412	0.256552	11.3738	12.6139	14.2203	16.6412	20.2039	25.2847	34.2428	0.205721	15.2072	0.180023	10.7061	12.006	13.4476	15.2072	17.1449	19.052	21.096	-1.93825	13.7179	0.14575	11.0105	11.6965	12.5374	13.7179	15.2986	17.2981
5	1.96604	110.76	0.0589999	97.7279	102.055	106.264	110.76	115.086	118.85	122.455	1.55674	103.789	0.0480814	94.1506	97.279	100.392	103.789	107.125	110.079	112.953	-1.20172	16.7823	0.256552	11.4703	12.7209	14.3409	16.7823	20.3752	25.4991	34.5332	0.205721	15.387	0.181647	10.7972	12.1214	13.5914	15.387	17.3662	19.3156	21.4065	-1.93825	13.7169	0.147223	10.9898	11.6795	12.5261	13.7169	15.3164	17.3483
5.083	1.96604	111.281	0.0593061	98.1148	102.487	106.74	111.281	115.649	119.449	123.089	1.55674	104.301	0.0480814	94.6152	97.7591	100.888	104.301	107.654	110.623	113.51	-1.20172	16.9221	0.256552	11.5658	12.8268	14.4603	16.9221	20.5449	25.7115	34.8208	0.205721	15.5675	0.183275	10.8879	12.2367	13.7353	15.5675	17.5887	19.581	21.7196	-1.93825	13.7167	0.148696	10.9699	11.6631	12.5154	13.7167	15.335	17.3999
5.167	1.96604	111.792	0.0596079	98.4941	102.911	107.207	111.792	116.203	120.039	123.712	1.55674	104.81	0.0480814	95.0767	98.2358	101.379	104.81	108.179	111.162	114.064	-1.20172	17.0604	0.256552	11.6604	12.9317	14.5785	17.0604	20.7129	25.9217	35.1055	0.205721	15.7485	0.184908	10.9781	12.3518	13.8793	15.7485	17.8123	19.8483	22.0352	-1.93825	13.7171	0.15017	10.9505	11.6474	12.5054	13.7171	15.3544	17.4527
5.25	1.96604	112.295	0.0599052	98.8659	103.328	107.665	112.295	116.747	120.618	124.325	1.55674	105.315	0.0480814	95.535	98.7093	101.868	105.315	108.7	111.698	114.613	-1.20172	17.1973	0.256552	11.7539	13.0355	14.6955	17.1973	20.8791	26.1297	35.3872	0.205721	15.9301	0.186546	11.0679	12.4667	14.0235	15.9301	18.0372	20.1174	22.3535	-1.93825	13.718	0.151643	10.9317	11.6323	12.4959	13.718	15.3745	17.5068
5.333	1.96604	112.788	0.0601981	99.2301	103.736	108.115	112.788	117.281	121.188	124.928	1.55674	105.817	0.0480814	95.9902	99.1797	102.354	105.817	109.218	112.23	115.159	-1.20172	17.3326	0.256552	11.8464	13.138	14.8112	17.3326	21.0434	26.3353	35.6657	0.205721	16.1123	0.188188	11.1573	12.5814	14.1677	16.1123	18.2631	20.3884	22.6743	-1.93825	13.7197	0.153116	10.9136	11.6177	12.487	13.7197	15.3954	17.5621
5.417	1.96604	113.273	0.0604867	99.5869	104.136	108.557	113.273	117.807	121.748	125.52	1.55674	106.315	0.0480814	96.4423	99.6468	102.836	106.315	109.733	112.759	115.702	-1.20172	17.4664	0.256552	11.9379	13.2395	14.9255	17.4664	21.2058	26.5386	35.941	0.205721	16.2951	0.189834	11.2462	12.696	14.3121	16.2951	18.4903	20.6611	22.9978	-1.93825	13.7219	0.15459	10.896	11.6037	12.4787	13.7219	15.417	17.6187
5.5	1.96604	113.75	0.0607711	99.937	104.529	108.991	113.75	118.323	122.299	126.104	1.55674	106.811	0.0480814	96.8915	100.111	103.315	106.811	110.244	113.284	116.241	-1.20172	17.5987	0.256552	12.0282	13.3397	15.0385	17.5987	21.3664	26.7396	36.2131	0.205721	16.4785	0.191485	11.3348	12.8103	14.4567	16.4785	18.7188	20.9358	23.324	-1.93825	13.7247	0.156063	10.8789	11.5903	12.471	13.7247	15.4394	17.6765
5.583	1.96604	114.218	0.0610513	100.281	104.916	109.418	114.218	118.832	122.841	126.678	1.55674	107.302	0.0480814	97.3378	100.572	103.79	107.302	110.752	113.806	116.776	-1.20172	17.7294	0.256552	12.1176	13.4388	15.1502	17.7294	21.5251	26.9382	36.4821	0.205721	16.6626	0.19314	11.4229	12.9245	14.6014	16.6626	18.9484	21.2125	23.653	-1.93825	13.7281	0.157536	10.8624	11.5774	12.4637	13.7281	15.4626	17.7357
5.667	1.96604	114.68	0.0613276	100.618	105.295	109.837	114.68	119.332	123.375	127.243	1.55674	107.791	0.0480814	97.7812	101.03	104.263	107.791	111.256	114.324	117.308	-1.20172	17.8587	0.256552	12.2059	13.5368	15.2607	17.8587	21.682	27.1346	36.7481	0.205721	16.8472	0.1948	11.5106	13.0384	14.7462	16.8472	19.1793	21.491	23.9847	-1.93825	13.732	0.15901	10.8465	11.5651	12.4571	13.732	15.4864	17.7961
5.75	1.96604	115.134	0.0615999	100.95	105.668	110.25	115.134	119.825	123.901	127.8	1.55674	108.277	0.0480814	98.2221	101.486	104.733	108.277	111.758	114.84	117.837	-1.20172	17.9864	0.256552	12.2932	13.6336	15.3698	17.9864	21.8371	27.3287	37.0109	0.205721	17.0325	0.196464	11.5978	13.1522	14.8912	17.0325	19.4115	21.7715	24.3191	-1.93825	13.7366	0.160483	10.8311	11.5533	12.451	13.7366	15.511	17.8578
5.833	1.96604	115.581	0.0618683	101.275	106.035	110.656	115.581	120.31	124.419	128.349	1.55674	108.761	0.0480814	98.6604	101.939	105.201	108.761	112.257	115.352	118.363	-1.20172	18.1126	0.256552	12.3795	13.7293	15.4777	18.1126	21.9904	27.5205	37.2707	0.205721	17.2184	0.198132	11.6847	13.2658	15.0364	17.2184	19.6448	22.0538	24.6563	-1.93825	13.7417	0.161956	10.8163	11.542	12.4454	13.7417	15.5364	17.9208
5.917	1.96604	116.021	0.0621329	101.595	106.396	111.056	116.021	120.788	124.929	128.89	1.55674	109.241	0.0480814	99.0964	102.389	105.666	109.241	112.753	115.862	118.886	-1.20172	18.2374	0.256552	12.4648	13.8239	15.5843	18.2374	22.1419	27.71	37.5274	0.205721	17.4049	0.199804	11.771	13.3792	15.1816	17.4049	19.8794	22.3381	24.9962	-1.93825	13.7474	0.16343	10.8019	11.5313	12.4404	13.7474	15.5624	17.9851
6	1.96604	116.454	0.0623938	101.909	106.751	111.449	116.454	121.259	125.431	129.423	1.55674	109.719	0.0480814	99.5302	102.837	106.128	109.719	113.246	116.369	119.406	-1.20172	18.3607	0.256552	12.5491	13.9174	15.6897	18.3607	22.2916	27.8975	37.7812	0.205721	17.592	0.20148	11.857	13.4924	15.327	17.592	20.1152	22.6244	25.339	-1.93825	13.7537	0.164903	10.7881	11.5211	12.4358	13.7537	15.5892	18.0508
6.083	1.96604	116.88	0.0626509	102.218	107.1	111.836	116.88	121.722	125.926	129.947	1.55674	110.195	0.0480814	99.9621	103.284	106.589	110.195	113.738	116.874	119.925	-1.20172	18.4827	0.256552	12.6324	14.0098	15.7939	18.4827	22.4396	28.0827	38.0321	0.205721	17.7797	0.203161	11.9425	13.6054	15.4724	17.7797	20.3523	22.9126	25.6845	-1.93825	13.7605	0.166376	10.7749	11.5114	12.4319	13.7605	15.6167	18.1178
6.167	1.96604	117.3	0.0629044	102.521	107.443	112.216	117.3	122.178	126.414	130.465	1.55674	110.67	0.0480814	100.392	103.728	107.047	110.67	114.227	117.377	120.441	-1.20172	18.6032	0.256552	12.7148	14.1011	15.8969	18.6032	22.5859	28.2658	38.2801	0.205721	17.968	0.204845	12.0275	13.7181	15.618	17.968	20.5905	23.2027	26.0328	-1.93825	13.7679	0.16785	10.7621	11.5022	12.4284	13.7679	15.645	18.1861
6.25	1.96604	117.713	0.0631544	102.82	107.781	112.591	117.713	122.628	126.895	130.974	1.55674	111.142	0.0480814	100.821	104.171	107.504	111.142	114.715	117.878	120.955	-1.20172	18.7223	0.256552	12.7962	14.1914	15.9986	18.7223	22.7305	28.4468	38.5252	0.205721	18.1568	0.206533	12.112	13.8306	15.7637	18.1568	20.8299	23.4947	26.3838	-1.93825	13.7758	0.169323	10.7499	11.4936	12.4255	13.7758	15.674	18.2558
6.333	1.96604	118.12	0.0634008	103.113	108.113	112.96	118.12	123.071	127.368	131.477	1.55674	111.613	0.0480814	101.248	104.612	107.96	111.613	115.201	118.377	121.467	-1.20172	18.84	0.256552	12.8767	14.2806	16.0992	18.84	22.8735	28.6257	38.7674	0.205721	18.3462	0.208224	12.1961	13.9428	15.9093	18.3462	21.0705	23.7885	26.7376	-1.93825	13.7843	0.170796	10.7381	11.4854	12.423	13.7843	15.7038	18.3269
6.417	1.96604	118.521	0.0636439	103.401	108.44	113.323	118.521	123.508	127.835	131.972	1.55674	112.082	0.0480814	101.674	105.052	108.414	112.082	115.685	118.875	121.978	-1.20172	18.9564	0.256552	12.9562	14.3688	16.1987	18.9564	23.0147	28.8024	39.0068	0.205721	18.536	0.209918	12.2797	14.0548	16.0551	18.536	21.3122	24.0842	27.094	-1.93825	13.7934	0.17227	10.7269	11.4777	12.4211	13.7934	15.7342	18.3994
6.5	1.96604	118.916	0.0638836	103.684	108.761	113.681	118.916	123.938	128.295	132.46	1.55674	112.551	0.0480814	102.099	105.491	108.867	112.551	116.168	119.372	122.488	-1.20172	19.0713	0.256552	13.0348	14.456	16.2969	19.0713	23.1543	28.9771	39.2434	0.205721	18.7263	0.211616	12.3627	14.1664	16.2008	18.7263	21.555	24.3817	27.4531	-1.93825	13.8029	0.173743	10.716	11.4705	12.4196	13.8029	15.7653	18.4732
6.583	1.96604	119.306	0.0641201	103.964	109.078	114.034	119.306	124.362	128.749	132.942	1.55674	113.018	0.0480814	102.522	105.929	109.319	113.018	116.651	119.867	122.996	-1.20172	19.1849	0.256552	13.1124	14.5421	16.394	19.1849	23.2922	29.1497	39.4772	0.205721	18.917	0.213317	12.4451	14.2777	16.3464	18.917	21.7988	24.6808	27.8148	-1.93825	13.813	0.175216	10.7057	11.4637	12.4186	13.813	15.7971	18.5483
6.667	1.96604	119.69	0.0643536	104.239	109.391	114.381	119.69	124.781	129.197	133.418	1.55674	113.484	0.0480814	102.945	106.366	109.77	113.484	117.132	120.362	123.503	-1.20172	19.2971	0.256552	13.1891	14.6271	16.4899	19.2971	23.4285	29.3203	39.7081	0.205721	19.1081	0.21502	12.527	14.3886	16.492	19.1081	22.0435	24.9816	28.1789	-1.93825	13.8235	0.17669	10.6958	11.4574	12.418	13.8235	15.8295	18.6248
6.75	1.96604	120.07	0.064584	104.509	109.698	114.724	120.07	125.194	129.639	133.887	1.55674	113.949	0.0480814	103.367	106.802	110.22	113.949	117.612	120.855	124.01	-1.20172	19.408	0.256552	13.2649	14.7112	16.5846	19.408	23.5631	29.4887	39.9362	0.205721	19.2994	0.216725	12.6082	14.499	16.6373	19.2994	22.289	25.284	28.5454	-1.93825	13.8344	0.178163	10.6862	11.4514	12.4178	13.8344	15.8626	18.7025
6.833	1.96604	120.444	0.0648115	104.776	110.002	115.062	120.444	125.602	130.076	134.351	1.55674	114.413	0.0480814	103.788	107.237	110.668	114.413	118.091	121.347	124.515	-1.20172	19.5174	0.256552	13.3397	14.7941	16.6781	19.5174	23.6959	29.6549	40.1613	0.205721	19.4908	0.218432	12.6887	14.6089	16.7825	19.4908	22.5353	25.5877	28.914	-1.93825	13.8458	0.179636	10.6771	11.4459	12.418	13.8458	15.8962	18.7816
6.917	1.96604	120.813	0.0650361	105.039	110.301	115.396	120.813	126.005	130.507	134.809	1.55674	114.876	0.0480814	104.208	107.671	111.117	114.876	118.569	121.839	125.019	-1.20172	19.6254	0.256552	13.4135	14.876	16.7704	19.6254	23.827	29.819	40.3836	0.205721	19.6824	0.22014	12.7685	14.7182	16.9273	19.6824	22.7823	25.8927	29.2848	-1.93825	13.8575	0.18111	10.6683	11.4406	12.4185	13.8575	15.9304	18.8619
7	1.96604	121.178	0.0652581	105.298	110.597	115.726	121.178	126.403	130.933	135.261	1.55674	115.338	0.0480814	104.627	108.104	111.564	115.338	119.046	122.329	125.522	-1.20172	19.732	0.256552	13.4863	14.9567	16.8614	19.732	23.9564	29.9809	40.6028	0.205721	19.874	0.22185	12.8476	14.8269	17.0717	19.874	23.0298	26.1989	29.6576	-1.93825	13.8696	0.182583	10.6598	11.4357	12.4194	13.8696	15.965	18.9435
7.083	1.96604	121.538	0.0654774	105.554	110.888	116.051	121.538	126.796	131.354	135.709	1.55674	115.799	0.0480814	105.046	108.536	112.009	115.799	119.522	122.817	126.023	-1.20172	19.837	0.256552	13.5581	15.0364	16.9512	19.837	24.0839	30.1405	40.819	0.205721	20.0656	0.22356	12.9258	14.935	17.2158	20.0656	23.2779	26.5063	30.0323	-1.93825	13.8819	0.184056	10.6516	11.4311	12.4205	13.8819	16.0002	19.0263
7.167	1.96604	121.894	0.065694	105.806	111.176	116.372	121.894	127.184	131.77	136.151	1.55674	116.259	0.0480814	105.463	108.967	112.454	116.259	119.996	123.305	126.523	-1.20172	19.9406	0.256552	13.6289	15.1149	17.0397	19.9406	24.2097	30.2979	41.0321	0.205721	20.2571	0.225272	13.0033	15.0425	17.3595	20.2571	23.5264	26.8149	30.409	-1.93825	13.8946	0.18553	10.6437	11.4267	12.4219	13.8946	16.0358	19.1102
7.25	1.96604	122.246	0.0659082	106.055	111.46	116.69	122.246	127.569	132.182	136.588	1.55674	116.718	0.0480814	105.878	109.397	112.897	116.718	120.469	123.791	127.022	-1.20172	20.0426	0.256552	13.6986	15.1922	17.1269	20.0426	24.3335	30.4529	41.242	0.205721	20.4487	0.226984	13.08	15.1494	17.5027	20.4487	23.7755	27.1245	30.7876	-1.93825	13.9076	0.187003	10.636	11.4226	12.4235	13.9076	16.0719	19.1954
7.333	1.96604	122.594	0.0661199	106.301	111.741	117.003	122.594	127.948	132.589	137.02	1.55674	117.175	0.0480814	106.293	109.825	113.34	117.175	120.941	124.276	127.52	-1.20172	20.1431	0.256552	13.7673	15.2683	17.2127	20.1431	24.4555	30.6055	41.4487	0.205721	20.6402	0.228697	13.156	15.2556	17.6456	20.6402	24.0251	27.4354	31.1681	-1.93825	13.9207	0.188476	10.6286	11.4187	12.4254	13.9207	16.1083	19.2816
7.417	1.96604	122.937	0.0663292	106.543	112.018	117.313	122.937	128.323	132.991	137.448	1.55674	117.631	0.0480814	106.707	110.252	113.781	117.631	121.412	124.76	128.016	-1.20172	20.2419	0.256552	13.8348	15.3432	17.2972	20.2419	24.5755	30.7557	41.6521	0.205721	20.8317	0.23041	13.2312	15.3612	17.7881	20.8317	24.2752	27.7473	31.5505	-1.93825	13.9341	0.18995	10.6214	11.415	12.4274	13.9341	16.145	19.369
7.5	1.96604	123.277	0.0665363	106.782	112.292	117.619	123.277	128.695	133.389	137.871	1.55674	118.085	0.0480814	107.119	110.678	114.22	118.085	121.881	125.242	128.511	-1.20172	20.3391	0.256552	13.9012	15.4169	17.3802	20.3391	24.6935	30.9034	41.8521	0.205721	21.0231	0.232125	13.3056	15.4661	17.9301	21.0231	24.5257	28.0603	31.9348	-1.93825	13.9476	0.191423	10.6143	11.4115	12.4296	13.9476	16.1821	19.4575
7.583	1.96604	123.614	0.0667411	107.019	112.563	117.922	123.614	129.062	133.783	138.29	1.55674	118.539	0.0480814	107.53	111.103	114.659	118.539	122.349	125.723	129.004	-1.20172	20.4346	0.256552	13.9665	15.4893	17.4619	20.4346	24.8095	31.0485	42.0486	0.205721	21.2145	0.233839	13.3791	15.5704	18.0717	21.2145	24.7767	28.3744	32.321	-1.93825	13.9613	0.192896	10.6074	11.408	12.4319	13.9613	16.2195	19.547
7.667	1.96604	123.946	0.0669438	107.253	112.831	118.222	123.946	129.426	134.173	138.704	1.55674	118.991	0.0480814	107.94	111.527	115.096	118.991	122.815	126.202	129.496	-1.20172	20.5284	0.256552	14.0307	15.5605	17.5421	20.5284	24.9234	31.1911	42.2418	0.205721	21.4057	0.235554	13.452	15.674	18.2128	21.4057	25.028	28.6895	32.7089	-1.93825	13.9751	0.19437	10.6007	11.4048	12.4343	13.9751	16.2571	19.6377
7.75	1.96604	124.275	0.0671444	107.484	113.095	118.518	124.275	129.786	134.559	139.115	1.55674	119.441	0.0480814	108.349	111.949	115.532	119.441	123.281	126.68	129.987	-1.20172	20.6207	0.256552	14.0937	15.6303	17.6209	20.6207	25.0353	31.3312	42.4315	0.205721	21.5969	0.237269	13.524	15.7769	18.3535	21.5969	25.2798	29.0056	33.0986	-1.93825	13.989	0.195843	10.594	11.4016	12.4368	13.989	16.295	19.7293
7.833	1.96604	124.601	0.0673429	107.712	113.357	118.811	124.601	130.142	134.94	139.521	1.55674	119.89	0.0480814	108.757	112.37	115.966	119.89	123.744	127.156	130.475	-1.20172	20.7112	0.256552	14.1556	15.699	17.6982	20.7112	25.1453	31.4687	42.6178	0.205721	21.7879	0.238984	13.5952	15.8792	18.4937	21.7879	25.532	29.3227	33.4901	-1.93825	14.003	0.197316	10.5875	11.3985	12.4394	14.003	16.3331	19.8221
7.917	1.96604	124.923	0.0675392	107.937	113.615	119.101	124.923	130.494	135.318	139.923	1.55674	120.338	0.0480814	109.163	112.79	116.4	120.338	124.206	127.631	130.963	-1.20172	20.8	0.256552	14.2163	15.7663	17.7741	20.8	25.2531	31.6037	42.8006	0.205721	21.9788	0.2407	13.6656	15.9808	18.6334	21.9788	25.7845	29.6409	33.8835	-1.93825	14.017	0.19879	10.5811	11.3955	12.442	14.017	16.3714	19.9158
8	1.96604	125.241	0.0677333	108.159	113.871	119.387	125.241	130.842	135.692	140.32	1.55674	120.785	0.0480814	109.568	113.209	116.831	120.785	124.667	128.105	131.448	-1.20172	20.8872	0.256552	14.2758	15.8323	17.8486	20.8872	25.3589	31.7361	42.9799	0.205721	22.1696	0.242415	13.7353	16.0817	18.7727	22.1696	26.0375	29.9601	34.2786	-1.93825	14.031	0.200263	10.5747	11.3925	12.4447	14.031	16.4099	20.0105
8.083	1.96604	125.556	0.0679254	108.379	114.123	119.67	125.556	131.186	136.061	140.713	1.55674	121.23	0.0480814	109.972	113.626	117.262	121.23	125.126	128.577	131.933	-1.20172	20.9726	0.256552	14.3342	15.8971	17.9216	20.9726	25.4626	31.8659	43.1556	0.205721	22.3603	0.244131	13.8042	16.182	18.9115	22.3603	26.2909	30.2803	34.6757	-1.93825	14.0451	0.201736	10.5684	11.3896	12.4474	14.0451	16.4485	20.1063
8.167	1.96604	125.866	0.0681153	108.595	114.371	119.949	125.866	131.526	136.426	141.102	1.55674	121.673	0.0480814	110.374	114.041	117.691	121.673	125.584	129.047	132.416	-1.20172	21.0562	0.256552	14.3914	15.9605	17.9931	21.0562	25.5642	31.993	43.3278	0.205721	22.551	0.245847	13.8723	16.2817	19.0499	22.551	26.5449	30.6017	35.0746	-1.93825	14.0591	0.20321	10.5621	11.3867	12.45	14.0591	16.4872	20.203
8.25	1.96604	126.173	0.0683031	108.808	114.617	120.225	126.173	131.862	136.787	141.486	1.55674	122.115	0.0480814	110.775	114.456	118.118	122.115	126.041	129.516	132.897	-1.20172	21.1382	0.256552	14.4474	16.0226	18.0631	21.1382	25.6637	32.1175	43.4964	0.205721	22.7416	0.247564	13.9398	16.3807	19.188	22.7416	26.7992	30.9242	35.4755	-1.93825	14.0731	0.204683	10.5558	11.3837	12.4526	14.0731	16.526	20.3006
8.333	1.96604	126.477	0.0684889	109.019	114.86	120.498	126.477	132.195	137.144	141.865	1.55674	122.556	0.0480814	111.175	114.869	118.545	122.556	126.496	129.984	133.376	-1.20172	21.2184	0.256552	14.5022	16.0834	18.1316	21.2184	25.7611	32.2394	43.6615	0.205721	22.9322	0.249281	14.0065	16.4792	19.3256	22.9322	27.0541	31.2479	35.8784	-1.93825	14.0871	0.206156	10.5495	11.3808	12.4552	14.0871	16.5648	20.3992
8.417	1.96604	126.776	0.0686725	109.227	115.099	120.766	126.776	132.523	137.496	142.24	1.55674	122.996	0.0480814	111.573	115.281	118.97	122.996	126.949	130.45	133.855	-1.20172	21.2969	0.256552	14.5559	16.1429	18.1987	21.2969	25.8563	32.3586	43.823	0.205721	23.1229	0.250998	14.0725	16.577	19.4629	23.1229	27.3096	31.5727	36.2833	-1.93825	14.1009	0.20763	10.5433	11.3778	12.4577	14.1009	16.6037	20.4987
8.5	1.96604	127.072	0.068854	109.431	115.335	121.032	127.072	132.846	137.844	142.611	1.55674	123.433	0.0480814	111.971	115.691	119.393	123.433	127.401	130.914	134.331	-1.20172	21.3736	0.256552	14.6083	16.2011	18.2643	21.3736	25.9495	32.4753	43.9809	0.205721	23.3135	0.252716	14.1378	16.6743	19.5998	23.3135	27.5655	31.8988	36.6903	-1.93825	14.1147	0.209103	10.5369	11.3747	12.4601	14.1147	16.6426	20.5992
8.583	1.96604	127.364	0.0690333	109.633	115.567	121.293	127.364	133.166	138.188	142.977	1.55674	123.87	0.0480814	112.367	116.1	119.816	123.87	127.852	131.377	134.806	-1.20172	21.4487	0.256552	14.6596	16.258	18.3284	21.4487	26.0407	32.5893	44.1354	0.205721	23.5042	0.254434	14.2025	16.7711	19.7363	23.5042	27.8221	32.2261	37.0994	-1.93825	14.1283	0.210576	10.5305	11.3715	12.4624	14.1283	16.6815	20.7005
8.667	1.96604	127.651	0.0692105	109.831	115.797	121.552	127.651	133.482	138.527	143.338	1.55674	124.305	0.0480814	112.762	116.508	120.237	124.305	128.301	131.839	135.28	-1.20172	21.5221	0.256552	14.7098	16.3136	18.3911	21.5221	26.1298	32.7008	44.2864	0.205721	23.6949	0.256153	14.2664	16.8673	19.8726	23.6949	28.0792	32.5547	37.5106	-1.93825	14.1418	0.21205	10.5241	11.3683	12.4646	14.1418	16.7204	20.8028
8.75	1.96604	127.935	0.0693855	110.027	116.023	121.806	127.935	133.793	138.861	143.694	1.55674	124.739	0.0480814	113.155	116.915	120.657	124.739	128.749	132.299	135.752	-1.20172	21.5938	0.256552	14.7588	16.368	18.4524	21.5938	26.2168	32.8098	44.4339	0.205721	23.8856	0.257872	14.3297	16.9629	20.0085	23.8856	28.337	32.8845	37.9239	-1.93825	14.1551	0.213523	10.5176	11.365	12.4667	14.1551	16.7592	20.906
8.833	1.96604	128.215	0.0695584	110.219	116.245	122.057	128.215	134.1	139.191	144.046	1.55674	125.172	0.0480814	113.548	117.321	121.075	125.172	129.196	132.758	136.223	-1.20172	21.6638	0.256552	14.8067	16.4211	18.5122	21.6638	26.3018	32.9162	44.578	0.205721	24.0764	0.259592	14.3924	17.058	20.144	24.0764	28.5953	33.2157	38.3394	-1.93825	14.1683	0.214996	10.511	11.3616	12.4686	14.1683	16.798	21.0101
8.917	1.96604	128.491	0.069729	110.409	116.464	122.304	128.491	134.403	139.516	144.393	1.55674	125.603	0.0480814	113.939	117.725	121.492	125.603	129.641	133.216	136.693	-1.20172	21.7322	0.256552	14.8534	16.4729	18.5707	21.7322	26.3848	33.02	44.7187	0.205721	24.2672	0.261312	14.4543	17.1525	20.2793	24.2672	28.8542	33.548	38.7569	-1.93825	14.1813	0.21647	10.5044	11.358	12.4703	14.1813	16.8366	21.115
9	1.96604	128.762	0.0698974	110.595	116.68	122.547	128.762	134.701	139.837	144.734	1.55674	126.034	0.0480814	114.329	118.128	121.909	126.034	130.085	133.672	137.161	-1.20172	21.7989	0.256552	14.899	16.5235	18.6277	21.7989	26.4659	33.1215	44.856	0.205721	24.458	0.263032	14.5156	17.2465	20.4141	24.458	29.1137	33.8816	39.1766	-1.93825	14.194	0.217943	10.4976	11.3543	12.4719	14.194	16.8752	21.2209
9.083	1.96604	129.03	0.0700636	110.778	116.892	122.786	129.03	134.994	140.153	145.071	1.55674	126.463	0.0480814	114.718	118.53	122.323	126.463	130.528	134.127	137.628	-1.20172	21.8641	0.256552	14.9436	16.5729	18.6834	21.8641	26.545	33.2205	44.9902	0.205721	24.6488	0.264753	14.5762	17.3399	20.5486	24.6488	29.3737	34.2163	39.5983	-1.93825	14.2066	0.219416	10.4907	11.3505	12.4733	14.2066	16.9137	21.3277
9.167	1.96604	129.293	0.0702276	110.958	117.101	123.022	129.293	135.284	140.464	145.403	1.55674	126.89	0.0480814	115.106	118.931	122.737	126.89	130.969	134.581	138.093	-1.20172	21.9278	0.256552	14.9871	16.6212	18.7378	21.9278	26.6223	33.3173	45.1212	0.205721	24.8395	0.266473	14.6361	17.4327	20.6827	24.8395	29.6341	34.5523	40.022	-1.93825	14.219	0.22089	10.4837	11.3465	12.4746	14.219	16.9521	21.4354
9.25	1.96604	129.553	0.0703894	111.135	117.306	123.254	129.553	135.569	140.771	145.73	1.55674	127.317	0.0480814	115.493	119.331	123.15	127.317	131.409	135.033	138.557	-1.20172	21.99	0.256552	15.0296	16.6683	18.791	21.99	26.6978	33.4118	45.2492	0.205721	25.0302	0.268194	14.6954	17.5249	20.8163	25.0302	29.8951	34.8893	40.4477	-1.93825	14.2312	0.222363	10.4766	11.3424	12.4756	14.2312	16.9904	21.5441
9.333	1.96604	129.808	0.0705491	111.308	117.508	123.482	129.808	135.849	141.073	146.052	1.55674	127.742	0.0480814	115.879	119.73	123.561	127.742	131.848	135.484	139.02	-1.20172	22.0508	0.256552	15.0711	16.7144	18.8429	22.0508	26.7717	33.5041	45.3743	0.205721	25.2209	0.269914	14.7539	17.6165	20.9496	25.2209	30.1565	35.2275	40.8754	-1.93825	14.2432	0.223836	10.4694	11.3382	12.4765	14.2432	17.0285	21.6537
9.417	1.96604	130.06	0.0707066	111.48	117.707	123.707	130.06	136.126	141.37	146.369	1.55674	128.167	0.0480814	116.264	120.127	123.972	128.167	132.286	135.934	139.482	-1.20172	22.1102	0.256552	15.1118	16.7594	18.8937	22.1102	26.8438	33.5944	45.4966	0.205721	25.4114	0.271634	14.8117	17.7075	21.0825	25.4114	30.4183	35.5667	41.305	-1.93825	14.2549	0.22531	10.4621	11.3338	12.4773	14.2549	17.0666	21.7644
9.5	1.96604	130.307	0.0708619	111.647	117.903	123.928	130.307	136.398	141.663	146.682	1.55674	128.59	0.0480814	116.648	120.524	124.381	128.59	132.723	136.383	139.943	-1.20172	22.1683	0.256552	15.1515	16.8035	18.9434	22.1683	26.9143	33.6827	45.6161	0.205721	25.6018	0.273354	14.8689	17.7979	21.2148	25.6018	30.6805	35.907	41.7364	-1.93825	14.2665	0.226783	10.4547	11.3293	12.4778	14.2665	17.1046	21.876
9.583	1.96604	130.551	0.0710152	111.813	118.095	124.146	130.551	136.666	141.952	146.989	1.55674	129.012	0.0480814	117.031	120.92	124.789	129.012	133.159	136.831	140.402	-1.20172	22.2251	0.256552	15.1903	16.8466	18.9919	22.2251	26.9834	33.7691	45.7331	0.205721	25.792	0.275074	14.9253	17.8876	21.3467	25.792	30.943	36.2482	42.1697	-1.93825	14.2778	0.228256	10.4472	11.3246	12.4782	14.2778	17.1424	21.9887
9.667	1.96604	130.791	0.0711663	111.975	118.284	124.36	130.791	136.93	142.236	147.293	1.55674	129.433	0.0480814	117.413	121.314	125.196	129.433	133.593	137.277	140.86	-1.20172	22.2808	0.256552	15.2283	16.8887	19.0395	22.2808	27.0509	33.8536	45.8475	0.205721	25.9821	0.276792	14.9809	17.9767	21.4781	25.9821	31.2059	36.5904	42.6047	-1.93825	14.289	0.22973	10.4396	11.3198	12.4784	14.289	17.1801	22.1024
9.75	1.96604	131.027	0.0713153	112.134	118.47	124.57	131.027	137.189	142.516	147.591	1.55674	129.853	0.0480814	117.794	121.708	125.603	129.853	134.027	137.722	141.317	-1.20172	22.3352	0.256552	15.2656	16.93	19.086	22.3352	27.117	33.9364	45.9596	0.205721	26.172	0.278511	15.0359	18.0651	21.609	26.172	31.469	36.9335	43.0415	-1.93825	14.2999	0.231203	10.4318	11.3149	12.4784	14.2999	17.2177	22.2172
9.833	1.96604	131.259	0.0714622	112.291	118.652	124.777	131.259	137.445	142.791	147.885	1.55674	130.272	0.0480814	118.174	122.1	126.008	130.272	134.459	138.167	141.773	-1.20172	22.3886	0.256552	15.3021	16.9705	19.1316	22.3886	27.1818	34.0175	46.0695	0.205721	26.3617	0.280228	15.0901	18.1528	21.7394	26.3617	31.7325	37.2776	43.48	-1.93825	14.3107	0.232676	10.424	11.3098	12.4782	14.3107	17.2553	22.3332
9.917	1.96604	131.487	0.071607	112.444	118.832	124.981	131.487	137.696	143.062	148.174	1.55674	130.69	0.0480814	118.553	122.492	126.412	130.69	134.89	138.61	142.228	-1.20172	22.441	0.256552	15.3378	17.0101	19.1764	22.441	27.2454	34.097	46.1772	0.205721	26.5512	0.281945	15.1436	18.2399	21.8693	26.5512	31.9962	37.6225	43.9203	-1.93825	14.3212	0.23415	10.4161	11.3046	12.4779	14.3212	17.2927	22.4503
10	1.96604	131.712	0.0717497	112.595	119.008	125.181	131.712	137.944	143.328	148.459	1.55674	131.107	0.0480814	118.931	122.883	126.815	131.107	135.321	139.052	142.682	-1.20172	22.4923	0.256552	15.3729	17.0491	19.2203	22.4923	27.3077	34.175	46.2829	0.205721	26.7405	0.283661	15.1964	18.3264	21.9988	26.7405	32.2603	37.9684	44.3623	-1.93825	14.3315	0.235623	10.408	11.2993	12.4774	14.3315	17.33	22.5685
10.083	1.96604	131.933	0.0718903	112.743	119.181	125.378	131.933	138.187	143.59	148.739	1.55674	131.523	0.0480814	119.309	123.273	127.218	131.523	135.75	139.494	143.135	-1.20172	22.5428	0.256552	15.4074	17.0873	19.2633	22.5428	27.369	34.2517	46.3867	0.205721	26.9296	0.285377	15.2485	18.4122	22.1277	26.9296	32.5246	38.3152	44.8061	-1.93825	14.3417	0.237096	10.3999	11.2939	12.4768	14.3417	17.3672	22.688
10.167	1.96604	132.15	0.0720288	112.889	119.352	125.571	132.15	138.426	143.849	149.014	1.55674	131.938	0.0480814	119.685	123.662	127.62	131.938	136.179	139.934	143.587	-1.20172	22.5923	0.256552	15.4413	17.1249	19.3057	22.5923	27.4291	34.3269	46.4886	0.205721	27.1186	0.287092	15.2999	18.4974	22.2561	27.1186	32.7893	38.663	45.2518	-1.93825	14.3516	0.23857	10.3917	11.2883	12.476	14.3516	17.4043	22.8088
10.25	1.96604	132.363	0.0721654	113.032	119.519	125.762	132.363	138.662	144.103	149.286	1.55674	132.352	0.0480814	120.061	124.051	128.02	132.352	136.607	140.374	144.038	-1.20172	22.641	0.256552	15.4746	17.1618	19.3473	22.641	27.4882	34.4009	46.5888	0.205721	27.3074	0.288806	15.3506	18.5819	22.3841	27.3074	33.0543	39.0118	45.6992	-1.93825	14.3613	0.240043	10.3834	11.2826	12.475	14.3613	17.4413	22.9307
10.333	1.96604	132.574	0.0723001	113.172	119.684	125.949	132.574	138.893	144.353	149.553	1.55674	132.766	0.0480814	120.437	124.438	128.421	132.766	137.034	140.812	144.488	-1.20172	22.6889	0.256552	15.5073	17.1981	19.3882	22.6889	27.5464	34.4737	46.6873	0.205721	27.496	0.29052	15.4006	18.6658	22.5115	27.496	33.3196	39.3615	46.1484	-1.93825	14.3709	0.241516	10.3749	11.2767	12.4738	14.3709	17.4782	23.054
10.417	1.96604	132.781	0.0724328	113.31	119.846	126.133	132.781	139.121	144.599	149.815	1.55674	133.179	0.0480814	120.811	124.826	128.82	133.179	137.46	141.25	144.937	-1.20172	22.736	0.256552	15.5395	17.2338	19.4285	22.736	27.6035	34.5452	46.7842	0.205721	27.6845	0.292233	15.45	18.7491	22.6386	27.6845	33.5853	39.7122	46.5995	-1.93825	14.3802	0.24299	10.3664	11.2707	12.4725	14.3802	17.515	23.1786
10.5	1.96604	132.984	0.0725637	113.446	120.005	126.314	132.984	139.346	144.841	150.074	1.55674	133.591	0.0480814	121.185	125.212	129.219	133.591	137.886	141.688	145.386	-1.20172	22.7823	0.256552	15.5711	17.2689	19.468	22.7823	27.6598	34.6156	46.8796	0.205721	27.8728	0.293946	15.4986	18.8318	22.7651	27.8728	33.8513	40.0638	47.0523	-1.93825	14.3893	0.244463	10.3577	11.2646	12.471	14.3893	17.5517	23.3045
10.583	1.96604	133.185	0.0726927	113.579	120.162	126.492	133.185	139.567	145.079	150.329	1.55674	134.003	0.0480814	121.559	125.598	129.617	134.003	138.31	142.124	145.834	-1.20172	22.8279	0.256552	15.6023	17.3034	19.507	22.8279	27.7152	34.6849	46.9734	0.205721	28.0609	0.295658	15.5466	18.9139	22.8912	28.0609	34.1176	40.4164	47.5071	-1.93825	14.3981	0.245936	10.349	11.2583	12.4693	14.3981	17.5882	23.4318
10.667	1.96604	133.382	0.07282	113.71	120.316	126.667	133.382	139.785	145.315	150.58	1.55674	134.414	0.0480814	121.932	125.983	130.015	134.414	138.735	142.56	146.281	-1.20172	22.8728	0.256552	15.633	17.3375	19.5454	22.8728	27.7697	34.7531	47.0658	0.205721	28.2489	0.29737	15.594	18.9953	23.0169	28.2489	34.3843	40.7701	47.9637	-1.93825	14.4068	0.24741	10.3401	11.2519	12.4674	14.4068	17.6246	23.5604
10.75	1.96604	133.576	0.0729455	113.839	120.467	126.84	133.576	139.999	145.546	150.828	1.55674	134.825	0.0480814	122.304	126.368	130.412	134.825	139.158	142.996	146.728	-1.20172	22.9171	0.256552	15.6632	17.371	19.5832	22.9171	27.8234	34.8204	47.1569	0.205721	28.4368	0.299081	15.6407	19.0762	23.142	28.4368	34.6514	41.1247	48.4221	-1.93825	14.4152	0.248883	10.3311	11.2454	12.4653	14.4152	17.6609	23.6905
10.833	1.96604	133.768	0.0730694	113.966	120.617	127.01	133.768	140.211	145.774	151.072	1.55674	135.234	0.0480814	122.676	126.752	130.808	135.234	139.581	143.43	147.174	-1.20172	22.9608	0.256552	15.6931	17.4041	19.6205	22.9608	27.8764	34.8868	47.2468	0.205721	28.6245	0.300791	15.6867	19.1564	23.2668	28.6245	34.9188	41.4804	48.8825	-1.93825	14.4235	0.250356	10.322	11.2387	12.4631	14.4235	17.6971	23.8222
10.917	1.96604	133.957	0.0731919	114.091	120.764	127.178	133.957	140.42	146	151.313	1.55674	135.643	0.0480814	123.047	127.135	131.204	135.643	140.004	143.864	147.619	-1.20172	23.0039	0.256552	15.7226	17.4368	19.6574	23.0039	27.9288	34.9523	47.3355	0.205721	28.8121	0.302501	15.7322	19.2361	23.3911	28.8121	35.1865	41.8371	49.3448	-1.93825	14.4315	0.25183	10.3128	11.2318	12.4607	14.4315	17.7331	23.9553
11	1.96604	134.144	0.0733128	114.215	120.909	127.344	134.144	140.626	146.222	151.551	1.55674	136.052	0.0480814	123.418	127.518	131.599	136.052	140.425	144.298	148.064	-1.20172	23.0465	0.256552	15.7517	17.4691	19.6938	23.0465	27.9805	35.017	47.4231	0.205721	28.9996	0.304211	15.777	19.3153	23.515	28.9996	35.4547	42.1949	49.809	-1.93825	14.4393	0.253303	10.3035	11.2249	12.4581	14.4393	17.769	24.09
11.083	1.96604	134.328	0.0734324	114.336	121.052	127.507	134.328	140.829	146.442	151.786	1.55674	136.46	0.0480814	123.788	127.901	131.994	136.46	140.847	144.731	148.508	-1.20172	23.0885	0.256552	15.7804	17.501	19.7297	23.0885	28.0315	35.0808	47.5096	0.205721	29.187	0.30592	15.8211	19.3938	23.6384	29.187	35.7233	42.5537	50.2752	-1.93825	14.4469	0.254776	10.2941	11.2178	12.4554	14.4469	17.8049	24.2264
11.167	1.96604	134.51	0.0735505	114.456	121.194	127.669	134.51	141.03	146.659	152.018	1.55674	136.868	0.0480814	124.157	128.283	132.388	136.868	141.267	145.163	148.952	-1.20172	23.1301	0.256552	15.8088	17.5325	19.7652	23.1301	28.082	35.144	47.5951	0.205721	29.3742	0.307629	15.8647	19.4718	23.7615	29.3742	35.9923	42.9136	50.7434	-1.93825	14.4543	0.25625	10.2846	11.2106	12.4525	14.4543	17.8406	24.3644
11.25	1.96604	134.689	0.0736673	114.574	121.333	127.828	134.689	141.228	146.873	152.247	1.55674	137.275	0.0480814	124.527	128.665	132.782	137.275	141.688	145.595	149.395	-1.20172	23.1712	0.256552	15.8369	17.5636	19.8003	23.1712	28.1319	35.2064	47.6797	0.205721	29.5614	0.309338	15.9076	19.5492	23.8842	29.5614	36.2617	43.2746	51.2135	-1.93825	14.4615	0.257723	10.275	11.2033	12.4494	14.4615	17.8762	24.5041
11.333	1.96604	134.867	0.0737829	114.691	121.471	127.985	134.867	141.425	147.085	152.474	1.55674	137.682	0.0480814	124.896	129.046	133.175	137.682	142.107	146.026	149.837	-1.20172	23.2118	0.256552	15.8647	17.5944	19.835	23.2118	28.1812	35.2682	47.7633	0.205721	29.7485	0.311046	15.95	19.6261	24.0064	29.7485	36.5315	43.6367	51.6857	-1.93825	14.4685	0.259196	10.2653	11.1958	12.4462	14.4685	17.9117	24.6456
11.417	1.96604	135.042	0.0738972	114.806	121.607	128.141	135.042	141.619	147.295	152.698	1.55674	138.088	0.0480814	125.264	129.426	133.568	138.088	142.527	146.457	150.28	-1.20172	23.252	0.256552	15.8922	17.6249	19.8694	23.252	28.2301	35.3293	47.8461	0.205721	29.9356	0.312754	15.9917	19.7025	24.1283	29.9356	36.8018	44	52.16	-1.93825	14.4753	0.26067	10.2556	11.1882	12.4428	14.4753	17.9471	24.7889
11.5	1.96604	135.216	0.0740104	114.92	121.741	128.295	135.216	141.81	147.502	152.919	1.55674	138.494	0.0480814	125.632	129.807	133.961	138.494	142.945	146.887	150.721	-1.20172	23.2919	0.256552	15.9194	17.6551	19.9035	23.2919	28.2784	35.3898	47.9281	0.205721	30.1225	0.314462	16.0329	19.7783	24.2497	30.1225	37.0726	44.3644	52.6363	-1.93825	14.4819	0.262143	10.2457	11.1805	12.4393	14.4819	17.9824	24.9341
11.583	1.96604	135.387	0.0741224	115.032	121.874	128.447	135.387	142	147.707	153.139	1.55674	138.899	0.0480814	126	130.187	134.353	138.899	143.364	147.317	151.162	-1.20172	23.3313	0.256552	15.9464	17.685	19.9372	23.3313	28.3263	35.4498	48.0093	0.205721	30.3094	0.316169	16.0734	19.8535	24.3708	30.3094	37.3438	44.7299	53.1147	-1.93825	14.4883	0.263616	10.2357	11.1727	12.4356	14.4883	18.0177	25.0813
11.667	1.96604	135.557	0.0742334	115.144	122.006	128.597	135.557	142.188	147.91	153.356	1.55674	139.304	0.0480814	126.368	130.566	134.745	139.304	143.782	147.747	151.603	-1.20172	23.3705	0.256552	15.9731	17.7147	19.9706	23.3705	28.3738	35.5092	48.0898	0.205721	30.4963	0.317877	16.1135	19.9283	24.4915	30.4963	37.6155	45.0966	53.5953	-1.93825	14.4945	0.26509	10.2257	11.1648	12.4317	14.4945	18.0528	25.2304
11.75	1.96604	135.725	0.0743434	115.254	122.136	128.746	135.725	142.374	148.111	153.571	1.55674	139.709	0.0480814	126.735	130.946	135.136	139.709	144.2	148.176	152.044	-1.20172	23.4092	0.256552	15.9996	17.7441	20.0038	23.4092	28.4209	35.5682	48.1696	0.205721	30.6831	0.319584	16.1529	20.0025	24.6119	30.6831	37.8877	45.4646	54.078	-1.93825	14.5005	0.266563	10.2156	11.1567	12.4277	14.5005	18.0878	25.3816
11.833	1.96604	135.892	0.0744525	115.362	122.265	128.894	135.892	142.558	148.31	153.785	1.55674	140.113	0.0480814	127.102	131.325	135.527	140.113	144.617	148.605	152.484	-1.20172	23.4477	0.256552	16.0259	17.7732	20.0366	23.4477	28.4676	35.6266	48.2488	0.205721	30.8699	0.321292	16.1918	20.0763	24.7319	30.8699	38.1604	45.8338	54.5629	-1.93825	14.5064	0.268036	10.2053	11.1485	12.4236	14.5064	18.1228	25.5349
11.917	1.96604	136.057	0.0745605	115.47	122.393	129.04	136.057	142.741	148.508	153.996	1.55674	140.517	0.0480814	127.468	131.703	135.918	140.517	145.034	149.033	152.923	-1.20172	23.4859	0.256552	16.052	17.8022	20.0692	23.4859	28.514	35.6846	48.3273	0.205721	31.0567	0.322999	16.2301	20.1496	24.8516	31.0567	38.4337	46.2042	55.05	-1.93825	14.512	0.26951	10.1951	11.1403	12.4193	14.512	18.1576	25.6904
[truncated: 11 more columns]
